# Supplementary material for: Distinct TP53 Mutation Subtypes Differentially Influence Cellular Iron Metabolism
Source: Nutrients. 2019 Sep 7;11(9):2144. doi: 10.3390/nu11092144 (PMC6769808; doi:10.3390/nu11092144)
Supplement: Supplementary file 1 [file nutrients-11-02144-s001.zip]

Archive with 1 entries (1 files):
- Supplemental Table 1.xlsx
