# Supplementary material for: Distinct TP53 Mutation Subtypes Differentially Influence Cellular Iron Metabolism
Source: Nutrients. 2019 Sep 7;11(9):2144. doi: 10.3390/nu11092144 (PMC6769808; doi:10.3390/nu11092144)
Supplement: Supplementary file 1 [file nutrients-11-02144-s001.zip › Supplemental Table 1.xlsx]

## Sheet: Prelim Proteomics Data
LFQ intensity 1631_p53_1	LFQ intensity 1631_p53_2	LFQ intensity 1631_P53_3r	LFQ intensity 1631_R175H_1	LFQ intensity 1631_R175H_2	LFQ intensity 1631_R175H_3	Student's T-test Significant p53_R175H	Student's T-test significant	-Log Student's T-test p-value p53_R175H	Student's T-test Difference p53_R175H	Student's T-test Test statistic p53_R175H	Protein IDs	Majority protein IDs	Protein names	Gene names
#!{Type}E	E	E	E	E	E	C	C	N	N	N	T	T	T	T
#!{C:Group1}p53	p53	p53	R175H	R175H	R175H
25.8558	26.3363	25.8447	26.1797	26.0057	26.293			0.332908	-0.147234	-0.807586	A0A024QZP7;P06493;A0A087WZZ9;E5RIU6;F8VXD2;K7ELV5;F8VZZ0;F8VZ51;H0YAZ9;Q9BVE2;E7EUK8;E5RGN0;A0A087X209;A0A087WZU2;Q96Q40;O94921;Q07002;Q00536;Q14004	A0A024QZP7;P06493;A0A087WZZ9	Cyclin-dependent kinase 1	CDC2;CDK1
22.7409	22.7648	22.5007	22.2368	22.7285	23.063			0.00940131	-0.00726318	-0.0285578	A0A024R216;Q9Y3E1;H3BPQ6;H3BPM9	A0A024R216;Q9Y3E1;H3BPQ6;H3BPM9	Hepatoma-derived growth factor-related protein 3	HDGFRP3
27.657	27.9204	27.6535	27.7856	27.8947	27.9117			0.550214	-0.120365	-1.24316	A0A024R4E5;Q00341;H0Y394;C9J5E5;C9JIZ1;H7C0A4;H7C2D1;C9JZI8;H7BZC3;C9JHS7;C9JHZ8;C9JES8;C9JT62;C9JK79;C9JBS3;C9JEJ8;A0A0U1RVI6;C9JHN6;C9JQ82;C9JMQ6;C9JHS9;C9J739	A0A024R4E5;Q00341;H0Y394	Vigilin	HDLBP
NaN	NaN	NaN	NaN	NaN	20.2381			0	NaN	0	A0A087WZA9;A0A024R4K9;A0A087X266;Q9BXJ8	A0A087WZA9;A0A024R4K9;A0A087X266;Q9BXJ8	Transmembrane protein 120A	TMEM120A;TMPIT
29.5949	30.195	29.6172	29.695	29.9237	29.7985			0.00534768	-0.00338173	-0.0163182	A0A024R4M0;P46781;B5MCT8;C9JM19;F2Z3C0;A8MXK4	A0A024R4M0;P46781;B5MCT8;C9JM19	40S ribosomal protein S9	RPS9
NaN	NaN	NaN	NaN	NaN	21.5914			0	NaN	0	K7EN05;K7EPC8;A0A024R7E8;K7EQ44;K7EMV4;P60002	K7EN05;K7EPC8;A0A024R7E8;K7EQ44;K7EMV4;P60002	Transcription elongation factor 1 homolog	ELOF1
26.8071	26.0029	26.8461	26.9351	27.0384	27.2102			0.824128	-0.509181	-1.77862	A0A024RA52;P25787;C9JCK5;H3BT36;H7C402	A0A024RA52;P25787	Proteasome subunit alpha type;Proteasome subunit alpha type-2	PSMA2
21.6	NaN	20.7423	21.5133	NaN	NaN			0	-0.342153	0	A0A024RAC6;Q14241	A0A024RAC6;Q14241	Transcription elongation factor B polypeptide 3	TCEB3
26.8118	26.8697	26.9507	26.7394	26.7106	26.726	+	p53_R175H	1.67958	0.152075	3.69576	A0A024RCR6;A0A0G2JK23;P46379;A0A0G2JL47;X6REW1;A0A0G2JJM1;F6S6P2;F6UR09;F6U1F2;F6XTU0;A0A0G2JJR8;F6WML8;F6VEM6;F6X9W3;F6U341;F6TC96;H0Y4L1;H0Y710;H0Y7K4;H0Y759;A0A0G2JJ92;A0A0G2JIB3;A0A0G2JIA9	A0A024RCR6;A0A0G2JK23;P46379;A0A0G2JL47;X6REW1;A0A0G2JJM1	Large proline-rich protein BAG6	BAT3;BAG6
NaN	NaN	NaN	NaN	NaN	20.2381			0	NaN	0	A0A075B746;P82921	A0A075B746;P82921	28S ribosomal protein S21, mitochondrial	MRPS21
NaN	NaN	NaN	NaN	21.1779	NaN			0	NaN	0	A0A075B785;Q9P260	A0A075B785;Q9P260	LisH domain and HEAT repeat-containing protein KIAA1468	KIAA1468
24.5439	24.0455	24.1181	24.4145	24.5423	24.6287			0.808672	-0.292697	-1.74812	A0A075B7D9;Q92804;A0A075B7F4;A0A075B7F2	A0A075B7D9;Q92804	TATA-binding protein-associated factor 2N	TAF15
NaN	NaN	NaN	NaN	NaN	21.9743			0	NaN	0	A0A087WY75;A0A075B7F8;A8CG34;Q96HA1;C9JFL1;A6NF01	A0A087WY75;A0A075B7F8;A8CG34;Q96HA1;C9JFL1;A6NF01	Nuclear envelope pore membrane protein POM 121C;Nuclear envelope pore membrane protein POM 121;Putative nuclear envelope pore membrane protein POM 121B	POM121C;POM121;POM121B
NaN	NaN	21.2927	NaN	NaN	NaN			0	NaN	0	A0A087WSV2;F8W036;F8VP73;P78537;F8W099;F8W606;G8JLQ3	A0A087WSV2;F8W036;F8VP73;P78537;F8W099;F8W606;G8JLQ3	Biogenesis of lysosome-related organelles complex 1 subunit 1	BLOC1S1
23.0152	22.2693	22.7212	22.9907	23.3479	23.3144			1.05303	-0.5491	-2.24119	V9HW75;A0A087WSV8;P80303;E9PKG6;Q2L696;E9PJP3;E9PM22;E9PLR0;E9PLE9;H0YD18;H0YEG8	V9HW75;A0A087WSV8;P80303;E9PKG6;Q2L696;E9PJP3;E9PM22;E9PLR0;E9PLE9	Nucleobindin-2;Nesfatin-1	HEL-S-109;NUCB2;Nucb2
NaN	NaN	NaN	NaN	NaN	18.5899			0	NaN	0	A0A087WSW7;F6XU50;A0A0B4J1V9;Q9NRZ9;Q9NW36	A0A087WSW7;F6XU50;A0A0B4J1V9;Q9NRZ9;Q9NW36	Lymphoid-specific helicase	HELLS
28.8049	28.3517	28.8747	28.8062	28.693	28.8318			0.231361	-0.099912	-0.589847	A0A087WSW9;A0A087WSY9;Q16881;F8W809;E9PIR7;E2QRB9;E9PKD3;A0A0B4J225;E9PIZ5;E9PLT3;E9PKI4;E9PQI3;E9PRI8	A0A087WSW9;A0A087WSY9;Q16881;F8W809;E9PIR7;E2QRB9	Thioredoxin reductase 1, cytoplasmic	TXNRD1
23.4427	23.5139	23.3745	23.7208	23.6363	23.3588			0.477924	-0.128275	-1.10094	K7ERP4;A0A087X2I2;A0A087WT12;P36969;A0A0A0MTT1;K7EKX7;R4GNE4;K7ENB4;K7EJ20	K7ERP4;A0A087X2I2;A0A087WT12;P36969;A0A0A0MTT1;K7EKX7;R4GNE4;K7ENB4;K7EJ20	Glutathione peroxidase;Phospholipid hydroperoxide glutathione peroxidase, mitochondrial	GPX4
23.5437	23.386	23.8915	NaN	NaN	NaN			0	NaN	0	A0A087WT20;Q9NV06;B3KME9;E5RHM4;A0A087X1F8	A0A087WT20;Q9NV06;B3KME9	DDB1- and CUL4-associated factor 13	DCAF13
NaN	NaN	NaN	NaN	20.5116	NaN			0	NaN	0	A0A087WT30;Q8N5I9	A0A087WT30;Q8N5I9	Uncharacterized protein C12orf45	C12orf45
23.6253	22.7655	23.7101	23.5235	23.4307	23.9232			0.313526	-0.258858	-0.767055	A0A087WT44;P30519;I3L159;I3L1F5;I3L1Y2;I3L276;I3L4P8;I3L463	A0A087WT44;P30519;I3L159;I3L1F5	Heme oxygenase 2	HMOX2
NaN	NaN	NaN	NaN	NaN	20.3684			0	NaN	0	A0A087WT45;Q4V328	A0A087WT45;Q4V328	GRIP1-associated protein 1	GRIPAP1
NaN	NaN	NaN	20.2826	NaN	NaN			0	NaN	0	A0A087WT96;Q9Y4X5	A0A087WT96;Q9Y4X5	E3 ubiquitin-protein ligase ARIH1	ARIH1
23.4402	23.4749	23.273	23.422	23.5856	23.4405			0.462076	-0.086628	-1.06951	A0A087WTA5;E7ERK9;Q9UI10;A0A087WW69;H7C2L8;F8W8L6	A0A087WTA5;E7ERK9;Q9UI10;A0A087WW69	Translation initiation factor eIF-2B subunit delta	EIF2B4
NaN	NaN	NaN	NaN	25.1178	NaN			0	NaN	0	D6RCT6;A0A087WTC6;D6RIA0;D6R9E3;Q9BWT6	D6RCT6;A0A087WTC6;D6RIA0;D6R9E3;Q9BWT6	Meiotic nuclear division protein 1 homolog	MND1
NaN	NaN	NaN	NaN	NaN	20.2575			0	NaN	0	A0A087WTC8;L0R6P0;P86397	A0A087WTC8;L0R6P0;P86397	Hydroxyacyl-thioester dehydratase type 2, mitochondrial	RPP14
23.7141	23.7144	23.4414	23.4855	23.3277	22.8577			0.889734	0.399619	1.90894	F5H5N1;A0A087WXF6;A0A087WTI3;F5GXJ1;O75251	F5H5N1;A0A087WXF6;A0A087WTI3;F5GXJ1;O75251	NADH dehydrogenase [ubiquinone] iron-sulfur protein 7, mitochondrial	NDUFS7
NaN	NaN	NaN	NaN	NaN	19.5601			0	NaN	0	E5RFH7;A0A087WTS3;A1XBS5	E5RFH7;A0A087WTS3;A1XBS5	Protein FAM92A1	FAM92A1
24.1366	24.4906	23.8471	24.3426	24.4083	24.17			0.304148	-0.148848	-0.747291	A0A087WVR3;A0A087WTW0;Q96T88;A0A087WWG9;Q96PU4	A0A087WVR3;A0A087WTW0;Q96T88;A0A087WWG9	E3 ubiquitin-protein ligase UHRF1	UHRF1
25.3477	24.5661	25.3755	25.7332	25.4214	25.5707			0.788566	-0.478693	-1.70855	A0A087WTZ5;E9PRQ7;Q04323;E9PJ81	A0A087WTZ5;E9PRQ7;Q04323;E9PJ81	UBX domain-containing protein 1	UBXN1
NaN	NaN	NaN	NaN	NaN	21.0796			0	NaN	0	H0YHJ8;H0YI58;H0YI50;A0A087WU02;Q96RQ1	H0YHJ8;H0YI58;H0YI50;A0A087WU02;Q96RQ1	Endoplasmic reticulum-Golgi intermediate compartment protein 2	ERGIC2
21.6369	21.4814	22.1075	22.1314	22.0067	21.9775			0.696691	-0.296642	-1.52876	A0A087WU03	A0A087WU03		HNRNPDL
NaN	NaN	20.0697	NaN	NaN	NaN			0	NaN	0	A0A087WU05;A0A087WY48;Q8IY22	A0A087WU05;A0A087WY48;Q8IY22	C-Maf-inducing protein	CMIP
23.5545	23.1896	23.263	23.4535	23.3438	23.7798			0.480018	-0.189994	-1.10509	A0A0G2JMS5;A0A087WU62;A0A087X2D5;Q9BRJ2	A0A0G2JMS5;A0A087WU62;A0A087X2D5;Q9BRJ2	39S ribosomal protein L45, mitochondrial	MRPL45
23.2956	22.9566	23.4676	23.5976	23.7559	23.8145	+	p53_R175H	1.37823	-0.482759	-2.9527	A0A087WU65;Q9NRW7;Q5T4Q0;B7Z7G7	A0A087WU65;Q9NRW7	Vacuolar protein sorting-associated protein 45	VPS45
24.6158	24.1658	24.7239	24.6555	24.4032	24.7728			0.207413	-0.108681	-0.536155	A0A087WUA5;Q9H223	A0A087WUA5;Q9H223	EH domain-containing protein 4	EHD4
25.1188	25.0117	25.324	25.0215	25.2085	25.4636			0.194182	-0.0797094	-0.506005	A0A087WUB9;Q8WYA6;A2A2P1	A0A087WUB9;Q8WYA6	Beta-catenin-like protein 1	CTNNBL1
NaN	23.2593	NaN	23.8308	NaN	23.3506			0	-0.331449	0	E9PL01;A0A087WUC6;E9PI68;Q15005;E9PRB9	E9PL01;A0A087WUC6;E9PI68;Q15005;E9PRB9	Signal peptidase complex subunit 2	SPCS2
NaN	NaN	NaN	NaN	18.7954	NaN			0	NaN	0	A0A087WUD3;Q9NRP0	A0A087WUD3;Q9NRP0	Oligosaccharyltransferase complex subunit OSTC	OSTC
24.3038	NaN	NaN	24.1254	23.795	24.2814			0	0.236537	0	A0A087WUD6;Q13068;P0CL82;P0CL81;P0CL80;O76087;Q13065;A6NDE8;A1L429	A0A087WUD6;Q13068;P0CL82;P0CL81;P0CL80;O76087;Q13065	G antigen 4;G antigen 12I;G antigen 12G;G antigen 12F;G antigen 7;G antigen 1	GAGE2E;GAGE4;GAGE12I;GAGE12G;GAGE12F;GAGE7;GAGE1
26.8596	26.6185	26.7734	26.8934	26.7067	26.4597			0.16719	0.0638549	0.443297	A0A087WUK2;O14979	A0A087WUK2;O14979	Heterogeneous nuclear ribonucleoprotein D-like	HNRNPDL
22.0446	21.806	22.246	21.975	21.8187	22.1358			0.130662	0.0557054	0.355483	A0A087WZT0;A0A087WUK6;M0QZ22;Q5PRF9	A0A087WZT0;A0A087WUK6;M0QZ22;Q5PRF9	Protein Smaug homolog 2	SAMD4B
NaN	NaN	NaN	22.0699	21.8037	NaN			0	NaN	0	H0YCY6;A0A087WUL0;Q3LXA3;I3L252;E9PJG8	H0YCY6;A0A087WUL0;Q3LXA3;I3L252	Bifunctional ATP-dependent dihydroxyacetone kinase/FAD-AMP lyase (cyclizing);ATP-dependent dihydroxyacetone kinase;FAD-AMP lyase (cyclizing)	TKFC;DAK
26.2854	26.0263	26.3698	26.168	26.501	26.6061			0.518095	-0.197901	-1.18017	A0A087WUL2;P49720;A0A087WXQ8;A0A087WY10	A0A087WUL2;P49720;A0A087WXQ8;A0A087WY10	Proteasome subunit beta type-3	PSMB3
NaN	23.6556	NaN	23.5829	23.4112	22.6174			0	0.451726	0	A0A087WZG9;B4DSP0;A0A087WXK2;A0A087WUL4;A0A087WX23;Q86TG7	A0A087WZG9;B4DSP0;A0A087WXK2;A0A087WUL4;A0A087WX23;Q86TG7	Retrotransposon-derived protein PEG10	PEG10
22.6529	NaN	22.7278	NaN	NaN	NaN			0	NaN	0	A0A087X1F5;A0A087WYV9;A0A087WUM0;P57105	A0A087X1F5;A0A087WYV9;A0A087WUM0;P57105	Synaptojanin-2-binding protein	SYNJ2BP-COX16;SYNJ2BP
26.1072	26.7537	26.4511	26.2432	26.3187	26.133			0.456427	0.205702	1.05828	A0A087WUN7;H0YJ40;G3V4X6;G3V2S9;Q9GZT3;H0YJW7;H0YJ07;H0YJU7;H0YJI1	A0A087WUN7;H0YJ40;G3V4X6;G3V2S9;Q9GZT3;H0YJW7	SRA stem-loop-interacting RNA-binding protein, mitochondrial	SLIRP
27.5476	28.2812	27.754	27.9495	27.8582	27.5376			0.114255	0.0791931	0.31476	E7ETK0;A0A087WUS0;P62847	E7ETK0;A0A087WUS0;P62847	40S ribosomal protein S24	RPS24
23.8101	23.8613	24.109	23.921	24.0955	23.8325			0.0662531	-0.0228806	-0.190066	A0A087WUT0;A0A0A0MR39;Q9P2K5;A0A0A0MQW0;H0YN19;H0YKS1;A0A0C4DGV1	A0A087WUT0;A0A0A0MR39;Q9P2K5;A0A0A0MQW0;H0YN19	Myelin expression factor 2	MYEF2
26.7425	26.4152	26.7067	26.8248	26.9089	26.9293			1.15389	-0.266151	-2.45373	A0A087WUT6;O60841	A0A087WUT6;O60841	Eukaryotic translation initiation factor 5B	EIF5B
NaN	23.1979	NaN	22.7453	NaN	NaN			0	0.452593	0	A0A087WUX8;A0A087WYF7;Q6UXV4	A0A087WUX8;A0A087WYF7;Q6UXV4	MICOS complex subunit MIC27	APOOL
27.1491	27.3348	27.2819	27.4466	27.5438	27.4011	+	p53_R175H	1.40003	-0.2086	-3.0034	A0A087WUZ3;Q01082;F8W6C1;A4QPE4	A0A087WUZ3;Q01082	Spectrin beta chain, non-erythrocytic 1	SPTBN1
25.1672	25.5283	24.9451	24.9396	25.1238	25.3662			0.12227	0.0703386	0.334762	A0A087WV05;Q99417;A0A0D9SEI7	A0A087WV05;Q99417	C-Myc-binding protein	MYCBP
25.6196	26.3559	25.4428	25.3703	25.4583	25.5907			0.508273	0.332989	1.16085	Q5T123;A0A087WV23;Q9H299	Q5T123;A0A087WV23;Q9H299	SH3 domain-binding glutamic acid-rich-like protein 3	SH3BGRL3
23.1778	22.7855	23.1155	23.178	23.8019	23.6905			1.09694	-0.530568	-2.33293	A0A087WV25;O95684	A0A087WV25;O95684	FGFR1 oncogene partner	FGFR1OP
24.3147	24.0675	24.52	24.5139	24.6755	24.451			0.771429	-0.24605	-1.67489	A0A087WV66;P46013	A0A087WV66;P46013	Antigen KI-67	MKI67
NaN	NaN	21.1451	NaN	NaN	NaN			0	NaN	0	J3KSI4;I3L405;I3L261;I3L1D2;I3L4E0;J3QS48;I3L295;J3KTK8;J3QQZ4;J3KT75;J3QW43;J3QRD5;Q9H3L2;Q1HDL3;A0A087WV81;O75352	J3KSI4;I3L405;I3L261;I3L1D2;I3L4E0;J3QS48;I3L295;J3KTK8;J3QQZ4;J3KT75;J3QW43;J3QRD5;Q9H3L2;Q1HDL3;A0A087WV81;O75352	Mannose-P-dolichol utilization defect 1 protein	MPDU1;HBEBP2BPA
NaN	NaN	NaN	NaN	NaN	19.8332			0	NaN	0	K7EQH1;A0A087WVF1;Q5BIX2;Q96B23	K7EQH1;A0A087WVF1;Q5BIX2;Q96B23	Uncharacterized protein C18orf25	C18orf25;ARKL1
19.7809	NaN	NaN	NaN	19.234	NaN			0	0.546936	0	A0A087WVI0;E9PBL8;Q8WTW3	A0A087WVI0;E9PBL8;Q8WTW3	Conserved oligomeric Golgi complex subunit 1	COG1
NaN	22.5555	22.6185	NaN	NaN	22.6209			0	-0.033947	0	E5RGS7;B3KPU0;A0A087WVI1;Q96JY6;H0YBP7	E5RGS7;B3KPU0;A0A087WVI1;Q96JY6	PDZ and LIM domain protein 2	PDLIM2
26.1452	26.0122	26.3826	26.2765	26.0694	26.2356			0.0374422	-0.0138588	-0.110416	A0A087WVM4;B7ZM99;Q6UB35;H0Y327;Q5JYA8;Q5JYA3;Q4VXM0;Q4VXM1;Q4VXV2	A0A087WVM4;B7ZM99;Q6UB35	Monofunctional C1-tetrahydrofolate synthase, mitochondrial	MTHFD1L
30.2029	30.2972	30.2992	30.1247	30.2536	30.1425			0.839181	0.0928459	1.8084	A0A087WVQ6;Q00610;J3KS13;A0A087WX41;P53675;K7EJJ5;J3KSQ2;J3KRF5;J3QL20;F5H5N6	A0A087WVQ6;Q00610	Clathrin heavy chain;Clathrin heavy chain 1	CLTC
NaN	NaN	NaN	NaN	NaN	21.9433			0	NaN	0	Q7LC14;A0A087WVX9;O00221	Q7LC14;A0A087WVX9;O00221	NF-kappa-B inhibitor epsilon	NFKBIE
NaN	NaN	NaN	NaN	NaN	20.2715			0	NaN	0	A0A087WW00;P51668	A0A087WW00;P51668	Ubiquitin-conjugating enzyme E2 D1	UBE2D1
25.8126	25.9577	25.4456	25.6428	25.7906	26.0439			0.171407	-0.0871061	-0.453208	A0A087WW40;Q9Y371	A0A087WW40;Q9Y371	Endophilin-B1	SH3GLB1
NaN	NaN	NaN	NaN	NaN	21.8364			0	NaN	0	C9JAG1;A0A087WW58;Q9C0D9	C9JAG1;A0A087WW58;Q9C0D9	Ethanolaminephosphotransferase 1	EPT1
NaN	NaN	NaN	NaN	20.541	NaN			0	NaN	0	A0A087WW74;O94885	A0A087WW74;O94885	SAM and SH3 domain-containing protein 1	SASH1
NaN	NaN	NaN	NaN	NaN	20.8198			0	NaN	0	A0A087WWE6;A0A087X246;F8WF49;A0A0B4J2C2;Q9Y2H0	A0A087WWE6;A0A087X246;F8WF49;A0A0B4J2C2;Q9Y2H0	Disks large-associated protein 4	DLGAP4
NaN	NaN	NaN	22.3541	NaN	NaN			0	NaN	0	F8W8R3;A0A087WWF6;P49005;C9IZD2;C9J8Z7;C9JLE1;C9JHC7	F8W8R3;A0A087WWF6;P49005;C9IZD2;C9J8Z7;C9JLE1;C9JHC7	DNA polymerase delta subunit 2	POLD2
23.5973	23.7816	NaN	NaN	NaN	NaN			0	NaN	0	A0A087WWM0;O43617;A0A087WYS5;A6NKE1	A0A087WWM0;O43617;A0A087WYS5;A6NKE1	Trafficking protein particle complex subunit 3	TRAPPC3
23.858	23.801	23.638	23.5188	23.7009	23.9809			0.0755341	0.0321649	0.214895	A0A087WWM4;F8WAN9;H0YNJ6;Q9P2T1;H0YMB3;H0YLV5;H0YLB8;H0YN22;H0YK13;H0YMW6;H0YNS9;H0YK71;H0YNH0;H0YKE1;P36959	A0A087WWM4;F8WAN9;H0YNJ6;Q9P2T1;H0YMB3;H0YLV5;H0YLB8	GMP reductase;GMP reductase 2	GMPR2
22.8131	22.3496	22.4109	22.3994	22.434	22.6244			0.0847964	0.0386009	0.239309	A0A087WWP4;Q96T37	A0A087WWP4;Q96T37	Putative RNA-binding protein 15	RBM15
NaN	NaN	22.418	NaN	NaN	NaN			0	NaN	0	I3L2Z5;A0A087WWR2;P56270;H3BQI4	I3L2Z5;A0A087WWR2;P56270	Myc-associated zinc finger protein	MAZ
NaN	20.6615	NaN	NaN	21.6847	21.0737			0	-0.717644	0	A0A087WWR6;Q8IXW7;A0A087WXI3;G8JLE9;R9WNI0;A8MQB8;G3V0J0;Q06787	A0A087WWR6;Q8IXW7;A0A087WXI3;G8JLE9;R9WNI0;A8MQB8;G3V0J0;Q06787	Fragile X mental retardation protein 1	FMR1
NaN	NaN	NaN	NaN	20.6978	NaN			0	NaN	0	A0A087WWW9;O95999	A0A087WWW9;O95999	B-cell lymphoma/leukemia 10	BCL10
23.4467	23.7463	23.5465	23.8323	24.1022	23.8			1.19766	-0.331642	-2.54806	A0A087WXC5;E7ESZ7;O95299;C9J6X0;Q8N1B9;H7C2W5;H7C1Y7;H7C2X4	A0A087WXC5;E7ESZ7;O95299;C9J6X0;Q8N1B9	NADH dehydrogenase [ubiquinone] 1 alpha subcomplex subunit 10, mitochondrial	NDUFA10
NaN	NaN	NaN	NaN	NaN	NaN			-4.34294e-08	0	0	A0A087WXD9;Q3V6T2	A0A087WXD9;Q3V6T2	Girdin	CCDC88A
NaN	NaN	NaN	NaN	NaN	21.1674			0	NaN	0	Q5T6K7;E9PI99;A0A087WXG1;Q5T6K5;Q13952	Q5T6K7;E9PI99;A0A087WXG1;Q5T6K5;Q13952	Nuclear transcription factor Y subunit gamma	NFYC
22.67	22.4295	22.4072	22.969	NaN	22.6819			0.905828	-0.32325	-2.11973	A0A087WXI1;Q6NVY1;H7C400;F8W8A6;B8ZZZ0	A0A087WXI1;Q6NVY1	3-hydroxyisobutyryl-CoA hydrolase, mitochondrial	HIBCH
NaN	NaN	NaN	NaN	NaN	21.665			0	NaN	0	A0A087WXK8;Q9H4H8	A0A087WXK8;Q9H4H8	Protein FAM83D	FAM83D
28.4123	28.0753	28.3691	28.3123	28.2645	28.54			0.25348	-0.0867023	-0.638534	A0A087WXM6;J3QQT2;J3KRX5;A0A0A6YYL6;P18621;J3QLC8;A0A0A0MRF8;J3KRB3;A0A087WWH0;J3QS96;A0A087WY81;J3KSJ0	A0A087WXM6;J3QQT2;J3KRX5;A0A0A6YYL6;P18621;J3QLC8;A0A0A0MRF8;J3KRB3;A0A087WWH0;J3QS96	60S ribosomal protein L17	RPL17;RPL17-C18orf32
NaN	NaN	NaN	NaN	NaN	19.9174			0	NaN	0	D6R9Y5;C9JDP3;C9J0M6;E9PGI3;A0A087WXN4;Q96CB8	D6R9Y5;C9JDP3;C9J0M6;E9PGI3;A0A087WXN4;Q96CB8	Integrator complex subunit 12	INTS12
NaN	NaN	NaN	NaN	NaN	20.5256			0	NaN	0	A0A087WXP7;Q9H2P9	A0A087WXP7;Q9H2P9	Diphthine synthase	DPH5
21.2732	21.6036	21.4118	21.6588	NaN	21.7997			0.951093	-0.299722	-2.23074	A0A087WXR7;Q5TBB1	A0A087WXR7;Q5TBB1	Ribonuclease H2 subunit B	RNASEH2B
26.2832	25.798	26.4494	26.1099	26.1639	26.4858			0.12231	-0.0763353	-0.334862	A0A087WXS7;O43681;K7ERW9	A0A087WXS7;O43681	ATPase ASNA1	ASNA1
22.4932	22.6944	NaN	22.4559	NaN	22.5443			0.315484	0.0937176	0.852734	A0A087WXU0;Q9NWS8;Q5SZ82	A0A087WXU0;Q9NWS8;Q5SZ82	Required for meiotic nuclear division protein 1 homolog	RMND1
22.6506	NaN	22.5281	22.4699	22.6468	22.7401			0.0920465	-0.0295604	-0.263811	H7BXI1;A0A087WXU3;A0FGR8	H7BXI1;A0A087WXU3;A0FGR8	Extended synaptotagmin-2	ESYT2
23.6466	24.0573	23.6363	23.6159	23.5738	NaN			0.421939	0.185198	1.03071	A0A087WXZ3;Q9Y5A9;S4R3V3;S4R3J8	A0A087WXZ3;Q9Y5A9	YTH domain-containing family protein 2	YTHDF2
NaN	20.5064	NaN	21.5377	21.6894	NaN			0	-1.10717	0	A0A087WXZ7;K7EIX2;Q6AI08;K7ELR8;K7ESP5	A0A087WXZ7;K7EIX2;Q6AI08;K7ELR8	HEAT repeat-containing protein 6	HEATR6
26.6355	26.3176	26.5842	26.2151	26.3577	26.2531			1.03755	0.237135	2.20911	A0A087WY55;Q9NP79;Q5TGM0	A0A087WY55;Q9NP79;Q5TGM0	Vacuolar protein sorting-associated protein VTA1 homolog	VTA1
NaN	NaN	NaN	NaN	NaN	21.9487			0	NaN	0	A0A087WY66;A0A087WZA7;A0A087WZP2;Q9UI36	A0A087WY66;A0A087WZA7;A0A087WZP2;Q9UI36	Dachshund homolog 1	DACH1
24.1511	24.6954	24.0622	24.4375	25.1343	24.5376			0.610657	-0.400283	-1.36115	A0A087WY71;E9PFW3;Q96CW1;C9JJ47;C9JJD3;H7C4C3;C9JPV8;C9JTK4;C9JGT8	A0A087WY71;E9PFW3;Q96CW1;C9JJ47	AP-2 complex subunit mu	AP2M1
22.0134	22.0633	21.9908	21.997	22.264	22.0886			0.506649	-0.0939935	-1.15765	A0A087WYC8;Q9BZI7	A0A087WYC8;Q9BZI7	Regulator of nonsense transcripts 3B	UPF3B
23.6297	24.1176	23.6712	23.4482	23.8019	23.7326			0.312238	0.145233	0.764347	A0A0G2JLV0;A0A087WYD6;X5CMH5;Q03519;A0A140T9S0;E7ENX8	A0A0G2JLV0;A0A087WYD6;X5CMH5;Q03519;A0A140T9S0;E7ENX8	Antigen peptide transporter 2	TAP2
23.4851	23.055	23.3429	23.4056	23.4337	23.4066			0.404415	-0.121017	-0.954059	A0A087WYF6;F8W7U3;E7ESD2;Q641Q2;J3KP36;A0A0A0MR88;A0A096LPC5;Q9Y4E1;Q5SRD0;A0A0A0MT65;B1AP61	A0A087WYF6;F8W7U3;E7ESD2;Q641Q2;J3KP36;A0A0A0MR88;A0A096LPC5;Q9Y4E1	WASH complex subunit FAM21A;WASH complex subunit FAM21C	FAM21A;FAM21C
21.8183	NaN	21.9875	NaN	22.029	22.1782			0.663105	-0.200643	-1.77893	J3QK82;A0A087WYJ3;F5H4V9;Q16342;F5GWT2	J3QK82;A0A087WYJ3;F5H4V9;Q16342;F5GWT2	Programmed cell death protein 2	PDCD2
22.0149	21.7714	22.267	22.2517	22.093	22.589			0.648135	-0.293416	-1.43416	A0A087WYN9;Q7Z478	A0A087WYN9;Q7Z478	ATP-dependent RNA helicase DHX29	DHX29
NaN	NaN	NaN	NaN	NaN	20.1187			0	NaN	0	D6RCT8;D6RID1;A0A087WYP9;A6NFV8;Q96EV8	D6RCT8;D6RID1;A0A087WYP9;A6NFV8;Q96EV8	Dysbindin	DTNBP1
26.5842	26.922	26.6213	26.7041	26.8283	26.5225			0.0602819	0.0241718	0.173889	A0A087WYS1;E7EUC7;Q16851;C9JQU9	A0A087WYS1;E7EUC7;Q16851	UTP--glucose-1-phosphate uridylyltransferase	UGP2
29.1005	29.5197	29.0646	29.2861	29.4375	29.3198			0.319891	-0.119518	-0.780411	A0A087WYT3;Q15185;B4DDC6	A0A087WYT3;Q15185	Prostaglandin E synthase 3	PTGES3
23.0267	22.9523	23.0282	23.5017	NaN	23.0684			0.733618	-0.282616	-1.71602	A0A087WYU1;Q9Y5X1;A0A087WVE4;A0A087WZW2	A0A087WYU1;Q9Y5X1	Sorting nexin;Sorting nexin-9	SNX9
23.5934	23.881	24.0578	24.0829	23.4048	23.7607			0.147888	0.0945848	0.397356	A0A087WZ13;E9PAU2;Q8IY67;K7EKR9	A0A087WZ13;E9PAU2;Q8IY67	Ribonucleoprotein PTB-binding 1	RAVER1
23.3488	23.5777	23.3601	23.2968	23.2964	24.0053			0.157245	-0.103968	-0.419749	A0A087WZH7;P29966	A0A087WZH7;P29966	Myristoylated alanine-rich C-kinase substrate	MARCKS
NaN	NaN	NaN	20.2019	NaN	NaN			0	NaN	0	A0A087WZJ8;Q6GMV1;Q9BT22	A0A087WZJ8;Q6GMV1;Q9BT22	Putative glycosyltransferase ALG1-like;Chitobiosyldiphosphodolichol beta-mannosyltransferase	ALG1L;ALG1
26.0688	25.7763	26.0041	25.9874	26.0771	26.4696			0.590951	-0.228292	-1.32274	A0A087WZK9;B3KS98;O15372;E5RJT0;E5RGU4;E5RHC7;E5RH59;E5RFW7;E5RFH0	A0A087WZK9;B3KS98;O15372;E5RJT0	Eukaryotic translation initiation factor 3 subunit H	EIF3H
NaN	NaN	NaN	NaN	NaN	19.3651			0	NaN	0	H0YAE9;D6REQ6;D6RHI9;A0A087WZM2;O00584	H0YAE9;D6REQ6;D6RHI9;A0A087WZM2;O00584	Ribonuclease T2	RNASET2
26.1847	26.1068	26.2462	26.32	26.2947	26.0808			0.241442	-0.052592	-0.612139	A0A087WZN1;O43837;A0A087X2E5;A0A0D9SG66	A0A087WZN1;O43837;A0A087X2E5	Isocitrate dehydrogenase [NAD] subunit, mitochondrial;Isocitrate dehydrogenase [NAD] subunit beta, mitochondrial	IDH3B
NaN	NaN	NaN	NaN	NaN	20.6385			0	NaN	0	X6RJS7;A0A087WZR3;H9KVA9;A0A0D9SF50;P46736	X6RJS7;A0A087WZR3;H9KVA9;A0A0D9SF50;P46736	Lys-63-specific deubiquitinase BRCC36	BRCC3
21.1011	NaN	20.9671	21.1855	21.2512	21.5955			0.773172	-0.309962	-1.80645	A0A087WZV0;O43314;D6RFG4;D6RBU4;F8W9A8;B7WPL9;Q6PFW1	A0A087WZV0;O43314	Inositol hexakisphosphate and diphosphoinositol-pentakisphosphate kinase 2	PPIP5K2
27.1189	27.1116	27.0819	27.5591	27.0273	27.6147			0.722565	-0.296222	-1.57925	D6R9P3;D6RD18;D6RBZ0;A0A087WZV1;Q99729	D6R9P3;D6RD18;D6RBZ0;A0A087WZV1;Q99729	Heterogeneous nuclear ribonucleoprotein A/B	HNRNPAB
21.1446	NaN	NaN	NaN	NaN	20.304			0	0.840673	0	J3KPF9;A0A087X011;E9PES4;Q9Y496;H7C2F6;C9J9X2	J3KPF9;A0A087X011;E9PES4;Q9Y496;H7C2F6	Kinesin-like protein;Kinesin-like protein KIF3A	KIF3A
26.8077	26.2883	26.822	26.648	26.7861	26.9605			0.331334	-0.158827	-0.80431	A0A087X054;Q9Y4L1;E9PJ21;A0A087WWI4;K7EQK2;J3KTF1;J3QL06;Q9BST8;J3QQH7;J3QLE9;A0A087WW13;A0A087X214	A0A087X054;Q9Y4L1;E9PJ21;A0A087WWI4;K7EQK2	Hypoxia up-regulated protein 1	HYOU1
NaN	NaN	NaN	NaN	20.0886	NaN			0	NaN	0	A0A0U1RRH1;A0A0X1KG73;A0A087X080;Q15413	A0A0U1RRH1;A0A0X1KG73;A0A087X080;Q15413	Ryanodine receptor 3	RYR3
NaN	NaN	NaN	NaN	NaN	19.499			0	NaN	0	E9PRG7;Q6P7P1;M0QXY8;E9PIQ5;A0A087X0E9;E9PIN0;Q13315	E9PRG7;Q6P7P1;M0QXY8;E9PIQ5;A0A087X0E9;E9PIN0;Q13315	Serine-protein kinase ATM	ATM
NaN	NaN	NaN	22.7915	NaN	NaN			0	NaN	0	A0A087X0H9;Q5T8P6	A0A087X0H9;Q5T8P6	RNA-binding protein 26	RBM26
24.1977	24.3192	23.9793	23.9985	23.6978	23.8682			1.1049	0.310548	2.34969	A0A087X0K1;Q9Y376;B7ZBJ4;Q5TAW7;Q9H9S4	A0A087X0K1;Q9Y376	Calcium-binding protein 39	CAB39
27.28	NaN	NaN	NaN	NaN	NaN			0	NaN	0	A0A087X0K4;Q7Z408	A0A087X0K4;Q7Z408	CUB and sushi domain-containing protein 2	CSMD2
23.3153	23.0396	23.5049	23.1766	23.0011	22.9892			0.712712	0.230983	1.56002	A0A087X0K9;G5E9E7;G3V1L9;Q07157;H0Y3R8	A0A087X0K9;G5E9E7;G3V1L9;Q07157	Tight junction protein ZO-1	TJP1
22.9249	23.0088	22.994	22.9942	23.2954	23.4413			0.933152	-0.267751	-1.99606	A0A087X0M4;Q9BWU0;H7C256;A0A087WWF4	A0A087X0M4;Q9BWU0	Kanadaptin	SLC4A1AP
25.4481	25.8121	25.3969	25.3155	25.1499	25.5021			0.624454	0.229893	1.38803	A0A087X0Q1;Q7Z739;A0A024R7W5;A0A087WY31;A0A087X0C3;S4R373	A0A087X0Q1;Q7Z739;A0A024R7W5;A0A087WY31	YTH domain-containing family protein 3	YTHDF3
25.1572	25.4041	24.5584	25.2689	25.3432	25.4497			0.540659	-0.314071	-1.22444	A0A087X0R6;Q9UMY4	A0A087X0R6;Q9UMY4	Sorting nexin-12	SNX12
24.2007	24.6439	24.1915	23.9032	24.1651	23.351			0.888872	0.538978	1.90721	G3V4F2;A0A087X0W7;Q86TX2;A0A087WT95;P49753	G3V4F2;A0A087X0W7;Q86TX2;A0A087WT95;P49753	Acyl-coenzyme A thioesterase 1;Acyl-coenzyme A thioesterase 2, mitochondrial	ACOT1;ACOT2
23.3391	23.5387	23.2417	22.8912	23.0918	22.8911	+	p53_R175H	1.70809	0.41511	3.77118	Q2TAM5;E9PKH5;A0A087X0W8;Q04206;E9PKV4;A0A087WVP0;E9PI38;E9PQS6	Q2TAM5;E9PKH5;A0A087X0W8;Q04206;E9PKV4;A0A087WVP0	Transcription factor p65	RELA
23.4136	22.9602	23.5256	22.9328	22.799	22.9494			1.06444	0.406113	2.26492	A0A087X0Z7;H0YJ66;Q9Y394;H0YJE4;H0YJR8	A0A087X0Z7;H0YJ66;Q9Y394;H0YJE4;H0YJR8	Dehydrogenase/reductase SDR family member 7	DHRS7
26.2692	26.1366	26.6495	26.2877	26.1437	26.8457			0.100678	-0.0738888	-0.28038	A0A087X111;Q9UEU5;Q6NT46;Q4V326;Q13066	A0A087X111;Q9UEU5;Q6NT46;Q4V326;Q13066	G antigen 2D;G antigen 2A;G antigen 2E;G antigen 2B/2C	GAGE13;GAGE2D;GAGE2A;GAGE2E;GAGE2B
23.837	24.5904	23.7572	23.5404	23.0408	23.0171			1.28139	0.862116	2.73241	A0A087X142;A6NMH6;A6NFQ9;F8W8I8;Q92599;C9JV02;A0A0A0MRP8;C9J4G8	A0A087X142;A6NMH6;A6NFQ9;F8W8I8;Q92599	Septin-8	2019-09-08
21.7213	21.0095	21.4989	NaN	21.1584	21.421			0.15182	0.1202	0.416598	A0A087X176;Q6ZRP7	A0A087X176;Q6ZRP7	Sulfhydryl oxidase;Sulfhydryl oxidase 2	QSOX2
25.5821	25.41	25.7681	25.5798	25.6324	25.8427			0.305709	-0.0982691	-0.750589	A0A087X1A5;O95793;Q5JW30;Q5JW28;F6UDC6	A0A087X1A5;O95793;Q5JW30	Double-stranded RNA-binding protein Staufen homolog 1	STAU1
22.8662	23.3982	22.9712	NaN	22.7421	22.1623			0.888754	0.626328	2.07844	B7ZBQ3;A0A087X1F4;Q9H944;A6PVP4;B7ZBQ1	B7ZBQ3;A0A087X1F4;Q9H944;A6PVP4	Mediator of RNA polymerase II transcription subunit 20	MED20
NaN	NaN	20.9902	NaN	NaN	NaN			0	NaN	0	H7C3K3;A0A0U1RQT1;A0A087X1H5;Q15057	H7C3K3;A0A0U1RQT1;A0A087X1H5;Q15057	Arf-GAP with coiled-coil, ANK repeat and PH domain-containing protein 2	ACAP2
NaN	NaN	NaN	23.2928	23.0976	NaN			0	NaN	0	A0A087X1I8;Q7Z3E5;C9JW07	A0A087X1I8;Q7Z3E5	LisH domain-containing protein ARMC9	ARMC9
NaN	22.1685	NaN	NaN	NaN	NaN			0	NaN	0	A0A087X1N3;O75818;F8WC38;X6RLL4	A0A087X1N3;O75818;F8WC38;X6RLL4	Ribonuclease P protein subunit p40	RPP40
NaN	NaN	NaN	NaN	NaN	23.1158			0	NaN	0	A0A087X1W2	A0A087X1W2		PRMT1
25.8471	25.39	26.0497	26.2575	26.4297	26.5351	+	p53_R175H	1.42178	-0.645122	-3.05445	A0A087X1Z3;Q9UL46;H0YM70;H0YKU2	A0A087X1Z3;Q9UL46;H0YM70	Proteasome activator complex subunit 2	PSME2
23.2081	23.2531	23.0986	22.8089	23.2414	22.846			0.690546	0.221156	1.51678	A0A087X211;Q8TCG1;F8WAX6	A0A087X211;Q8TCG1	Protein CIP2A	KIAA1524
23.8091	22.6368	23.7973	23.3557	23.9037	24.3209			0.392917	-0.4457	-0.930787	A0A087X256;Q2M389;F8W1W1;F8VYH7;F8VNZ5	A0A087X256;Q2M389	WASH complex subunit 7	KIAA1033
NaN	NaN	NaN	NaN	NaN	22.7316			0	NaN	0	A0A087X282;O14907	A0A087X282;O14907	Tax1-binding protein 3	TAX1BP3
NaN	NaN	NaN	NaN	NaN	21.7147			0	NaN	0	E9PDU5;A0A087X295;Q9NNW5	E9PDU5;A0A087X295;Q9NNW5	WD repeat-containing protein 6	WDR6
25.6717	26.3189	25.612	25.8906	25.8288	26.1488			0.132069	-0.0885366	-0.358936	A0A087X2B5;P35613;I3L192;A0A087WUV8;R4GMX5;R4GN83	A0A087X2B5;P35613;I3L192;A0A087WUV8;R4GMX5	Basigin	BSG
23.0671	22.3271	22.6968	NaN	22.6493	22.5073			0.154321	0.118718	0.422769	A0A087X2H1;Q9ULT8;G3V4V5;H0YJD4;H0YJP0;A0A087WVU6	A0A087X2H1;Q9ULT8;G3V4V5	E3 ubiquitin-protein ligase HECTD1	HECTD1
27.4702	27.4575	27.6741	27.3581	27.394	27.6519			0.221382	0.0659211	0.567605	A0A087X2I1;P62333;H0YJC0;H0YJS8;H0YJX2;H0YJE9;H0YJT1;H0YJD2;H0YJY8	A0A087X2I1;P62333;H0YJC0	26S protease regulatory subunit 10B	PSMC6
NaN	22.6677	23.0241	NaN	NaN	23.1443			0	-0.298395	0	A0A096LNU2;A0A096LP26;A0A096LP75;Q9NQA3;C4AMC7;Q6VEQ5;A8K0Z3;A8MWX3	A0A096LNU2;A0A096LP26;A0A096LP75;Q9NQA3;C4AMC7;Q6VEQ5;A8K0Z3;A8MWX3	WAS protein family homolog 6;Putative WAS protein family homolog 3;WAS protein family homolog 2;WAS protein family homolog 1;Putative WAS protein family homolog 4	WASH6P;WASH3P;WASH2P;WASH1;WASH4P
23.1536	22.8301	23.1566	23.3109	23.1914	23.1455			0.641379	-0.169164	-1.421	A0A096LP25;A0A096LNZ0;Q6ZSR9	A0A096LP25;A0A096LNZ0;Q6ZSR9	Uncharacterized protein FLJ45252	AAK1
24.9305	24.9611	24.9287	25.1398	25.0569	25.2236	+	p53_R175H	1.81447	-0.199999	-4.06153	A0A096LPI6;H7C1F6;A0A0B4J2D5;P30042;A0A096LNH5;A0A0B4J2H4;H7C2G3;A0A096LNJ1;A0A096LP73;F2Z2Q0;A0A096LP12	A0A096LPI6;H7C1F6;A0A0B4J2D5;P30042;A0A096LNH5;A0A0B4J2H4;H7C2G3	ES1 protein homolog, mitochondrial	C21orf33
24.2658	23.776	24.1202	24.0249	24.1012	23.719			0.221039	0.10563	0.566838	A0A0A0MQR7;P19388;A0A087WVZ9;A0A087WWX0;K7EQN2;K7EJ87;A0A087WVN5	A0A0A0MQR7;P19388;A0A087WVZ9;A0A087WWX0	DNA-directed RNA polymerases I, II, and III subunit RPABC1	POLR2E
NaN	NaN	22.872	NaN	NaN	NaN			0	NaN	0	A0A0A0MQS1;Q53H96;F8WEI0;B5MD87	A0A0A0MQS1;Q53H96	Pyrroline-5-carboxylate reductase;Pyrroline-5-carboxylate reductase 3	PYCRL
24.3326	23.8559	24.2439	24.0868	24.0545	24.3182			0.0178732	-0.00905164	-0.0537912	U3KQC1;A0A0A0MQU0;Q9BV38;K7EIR0;A0A087X237;K7EKX5;K7EML4	U3KQC1;A0A0A0MQU0;Q9BV38;K7EIR0	WD repeat-containing protein 18	WDR18
NaN	NaN	21.4372	NaN	NaN	21.4766			0	-0.0393925	0	H7C3V9;H7C277;A0A0A0MQU4;Q96I15;H7C1S7;H7C1N7;H7C4A1	H7C3V9;H7C277;A0A0A0MQU4;Q96I15;H7C1S7	Selenocysteine lyase	SCLY
NaN	NaN	NaN	NaN	NaN	21.8012			0	NaN	0	H0YCI6;A0A0A0MQX4;E9PPN3;E9PS17;E9PK59;Q96KG9	H0YCI6;A0A0A0MQX4;E9PPN3;E9PS17;E9PK59;Q96KG9	N-terminal kinase-like protein	SCYL1
24.7387	25.5403	24.8528	24.9353	24.8696	24.86			0.244438	0.155594	0.618729	C9JP00;A0A0A0MQX8;Q9NR56;O95205;Q86VM6;Q5VZF2;C9JCX1;H7C4Y1	C9JP00;A0A0A0MQX8;Q9NR56;O95205;Q86VM6;Q5VZF2	Muscleblind-like protein 1;Muscleblind-like protein 2	MBNL1;MBLL;MBNL2
28.647	28.9917	28.7858	28.3296	28.5353	28.2795	+	p53_R175H	1.54672	0.426696	3.35648	A0A0A0MR02;P45880;Q5JSD2;Q5JSD1;A2A3S1	A0A0A0MR02;P45880;Q5JSD2;Q5JSD1	Voltage-dependent anion-selective channel protein 2	VDAC2
NaN	NaN	22.3691	NaN	NaN	NaN			0	NaN	0	A0A0C4DG68;A0A0A0MR59;Q8TB72	A0A0C4DG68;A0A0A0MR59;Q8TB72	Pumilio homolog 2	PUM2
NaN	NaN	NaN	NaN	NaN	20.5611			0	NaN	0	A0A0A0MR66;P98175	A0A0A0MR66;P98175	RNA-binding protein 10	RBM10
26.4945	27.164	26.6358	26.5153	26.5559	26.4516			0.552842	0.257153	1.2483	A0A0A0MRA5;B7Z4B8;Q9BUJ2;M0R3F1;M0QYZ0;M0R203;M0QZV6;M0R0K8;M0QYI8;M0QYM5	A0A0A0MRA5;B7Z4B8;Q9BUJ2;M0R3F1;M0QYZ0	Heterogeneous nuclear ribonucleoprotein U-like protein 1	HNRNPUL1
NaN	NaN	NaN	NaN	NaN	19.8942			0	NaN	0	A0A0A0MT07;A0A0A0MSC0;F8WEA4;A0A0A0MSD9;A0A0A0MRC8;Q9NR82	A0A0A0MT07;A0A0A0MSC0;F8WEA4;A0A0A0MSD9;A0A0A0MRC8;Q9NR82	Potassium voltage-gated channel subfamily KQT member 5	KCNQ5
26.0841	25.9824	25.433	26.1737	26.1657	26.1216			0.722804	-0.320506	-1.57972	G3V5X4;A0A0A0MRE3;Q8WXH0;A0A0C4DGK3	G3V5X4;A0A0A0MRE3;Q8WXH0	Nesprin-2	SYNE2
NaN	NaN	NaN	NaN	20.5892	NaN			0	NaN	0	A0A0A0MRE6;O94967	A0A0A0MRE6;O94967	WD repeat-containing protein 47	WDR47
NaN	NaN	25.9227	NaN	26.0855	NaN			0	-0.162767	0	A0A0A0MRF6;Q99996;A0A0A0MRE9;A0A087WX84;H7BYL6	A0A0A0MRF6;Q99996;A0A0A0MRE9;A0A087WX84	A-kinase anchor protein 9	AKAP9
NaN	NaN	NaN	NaN	NaN	20.9324			0	NaN	0	H7C0V9;A0A0A0MRG2;E9PG40;P05067	H7C0V9;A0A0A0MRG2;E9PG40;P05067	Amyloid beta A4 protein;N-APP;Soluble APP-alpha;Soluble APP-beta;C99;Beta-amyloid protein 42;Beta-amyloid protein 40;C83;P3(42);P3(40);C80;Gamma-secretase C-terminal fragment 59;Gamma-secretase C-terminal fragment 57;Gamma-secretase C-terminal fragment 50;C31	APP
25.2671	24.9221	25.0926	25.0613	25.1747	25.4394			0.365602	-0.131177	-0.875098	A0A0A0MRI2;Q9UNH7;G3V5X9;H0YJF8;G3V4Z5;G3V2U1;G3V5U2;Q86XE0	A0A0A0MRI2;Q9UNH7	Sorting nexin-6;Sorting nexin-6, N-terminally processed	SNX6
27.3967	26.7162	27.3911	27.1753	27.2223	27.4297			0.170428	-0.107788	-0.450911	A0A0A0MRJ6;H7BY58;P22061;F6S8N6;C9J0F2;F8WDT3;F8WAV5;F8WAX2	A0A0A0MRJ6;H7BY58;P22061;F6S8N6	Protein-L-isoaspartate O-methyltransferase;Protein-L-isoaspartate(D-aspartate) O-methyltransferase	PCMT1
NaN	NaN	22.1041	NaN	NaN	NaN			0	NaN	0	A0A0A0MRK1;E9PAV9;Q5T3I0;F8W895;E9PPY4;F2Z3C6	A0A0A0MRK1;E9PAV9;Q5T3I0;F8W895	G patch domain-containing protein 4	GPATCH4
23.4666	22.7965	23.2415	23.352	23.3758	22.9098			0.0620389	-0.0443878	-0.178666	A0A0A0MRK6;Q13505;A0A0C4DFQ1	A0A0A0MRK6;Q13505;A0A0C4DFQ1	Metaxin-1	MTX1
24.6553	24.6568	24.7646	24.3243	24.3823	23.9183	+	p53_R175H	1.49004	0.483915	3.21754	A0A0A0MRM8;A0A0D9SGC1;E7EW20;Q9UM54	A0A0A0MRM8;A0A0D9SGC1;E7EW20;Q9UM54	Unconventional myosin-VI	MYO6
25.8249	26.3057	25.6309	25.8389	26.1189	26.4135			0.320163	-0.203274	-0.780981	A0A0A0MRM9;Q14978;S4R349;S4R402;S4R3C2	A0A0A0MRM9;Q14978	Nucleolar and coiled-body phosphoprotein 1	NOLC1
22.355	NaN	22.3075	22.7539	22.221	22.3534			0.201809	-0.111531	-0.537336	A0A0A0MRN5;Q9NZT2;A0A087X028	A0A0A0MRN5;Q9NZT2	Opioid growth factor receptor	OGFR
24.9371	25.3324	25.0537	24.7913	25.0654	24.1557			0.675287	0.436959	1.48704	A0A0A0MRR7;P09234	A0A0A0MRR7;P09234	U1 small nuclear ribonucleoprotein C	SNRPC
23.1131	22.7696	22.7868	22.4711	22.3144	23.1108			0.408189	0.257736	0.961677	B6VEX4;A0A0A0MRT6;Q8IZP0	B6VEX4;A0A0A0MRT6;Q8IZP0	Abl interactor 1	ABI1
NaN	NaN	NaN	NaN	NaN	20.8852			0	NaN	0	B8ZZG1;B4DZ84;D3DX48;A0A0A0MRU0;A0A0D9SFF8;D3DX49;A0A0C4DH75;Q9NZW5;Q14168	B8ZZG1;B4DZ84;D3DX48;A0A0A0MRU0;A0A0D9SFF8;D3DX49;A0A0C4DH75;Q9NZW5;Q14168	MAGUK p55 subfamily member 6;MAGUK p55 subfamily member 2	MPP6;MPP2
23.9966	24.2575	24.2348	24.3399	24.2992	24.4485			0.989411	-0.19957	-2.11019	A0A0A0MRV0;Q9P2E9;A0A087WVV2;F8W7S5;A0A087WU26;A2A2S5	A0A0A0MRV0;Q9P2E9;A0A087WVV2;F8W7S5	Ribosome-binding protein 1	RRBP1
NaN	NaN	22.101	NaN	NaN	NaN			0	NaN	0	A0A0A0MS45;J3KNI1;Q9H9E3;H3BMV9;J3QLW1;E9PRT5;H3BSD2;J3KRB5	A0A0A0MS45;J3KNI1;Q9H9E3;H3BMV9	Conserved oligomeric Golgi complex subunit 4	COG4
23.3343	22.5069	23.0745	23.1696	23.001	23.5401			0.382129	-0.265031	-0.908863	Q5SWX3;A0A0A0MS52;A0A0A0MT11;Q13555;H0Y6G2;Q8WU40;Q13554;H7C394	Q5SWX3;A0A0A0MS52;A0A0A0MT11;Q13555;H0Y6G2;Q8WU40	Calcium/calmodulin-dependent protein kinase type II subunit gamma	CAMK2G
21.5281	21.307	21.414	21.4426	22.4028	21.9432			0.8367	-0.513148	-1.80349	A0A0A0MSA7;A0A0U1RQK7;O43432	A0A0A0MSA7;A0A0U1RQK7;O43432	Eukaryotic translation initiation factor 4 gamma 3	EIF4G3
NaN	NaN	NaN	22.214	22.111	22.0649			0	NaN	0	A0A0A0MSA9;A0A0C4DG49;P15151	A0A0A0MSA9;A0A0C4DG49;P15151	Poliovirus receptor	PVR
21.7899	22.1278	21.9716	22.1561	21.8371	NaN			0.066065	-0.0335379	-0.193559	B5MCY9;K7ERQ5;A0A0A0MSB8;Q9UPT5;C9JME6;A0A0A0MRE1;B4DJ07	B5MCY9;K7ERQ5;A0A0A0MSB8;Q9UPT5;C9JME6;A0A0A0MRE1;B4DJ07	Exocyst complex component 7	EXOC7
24.3534	23.072	24.5605	23.9666	24.2307	24.8204			0.258488	-0.34389	-0.649448	A0A0A0MSE2;Q16836;E9PF18	A0A0A0MSE2;Q16836;E9PF18	Hydroxyacyl-coenzyme A dehydrogenase, mitochondrial	HADH
NaN	NaN	NaN	NaN	NaN	20.6			0	NaN	0	A0A0B4J1T3;A0A0A0MSE7;Q86UA6	A0A0B4J1T3;A0A0A0MSE7;Q86UA6	RPA-interacting protein	RPAIN
21.6762	21.915	21.482	NaN	NaN	NaN			0	NaN	0	A0A0A0MSF9;Q8N954	A0A0A0MSF9;Q8N954	G patch domain-containing protein 11	GPATCH11
23.725	24.4185	24.0033	23.6127	23.6614	23.7245			0.873003	0.382755	1.87556	J3KNW4;A0A0A0MSG2;Q14192;C9J3S8;F8WDA8;U3KQT4	J3KNW4;A0A0A0MSG2;Q14192	Four and a half LIM domains protein 2	FHL2
NaN	NaN	NaN	NaN	NaN	21.5709			0	NaN	0	C9JHU6;C9JUM0;B5MCU4;A0A0A0MSH6;B5MDU6;Q9H6V9	C9JHU6;C9JUM0;B5MCU4;A0A0A0MSH6;B5MDU6;Q9H6V9	UPF0554 protein C2orf43	LDAH;C2orf43
25.0796	25.269	25.0981	24.7477	24.8665	24.8023	+	p53_R175H	2.11013	0.343429	4.95018	A0A0A0MSK5;Q5JTV8;J3KN66;H0YD16;H0Y4R4;H0YDU3	A0A0A0MSK5;Q5JTV8;J3KN66	Torsin-1A-interacting protein 1	TOR1AIP1
NaN	NaN	21.3663	NaN	NaN	NaN			0	NaN	0	C9JRP1;A0A0A0MST8;E9PFN4;Q9Y6M7;H7C3C4	C9JRP1;A0A0A0MST8;E9PFN4;Q9Y6M7;H7C3C4	Anion exchange protein;Sodium bicarbonate cotransporter 3	SLC4A7
23.6358	24.0824	24.0956	23.9185	24.2614	24.3042			0.502936	-0.223466	-1.15034	A0A0G2JKZ1;A2AB90;A0A0G2JH37;A0A0A0MSV9;O15533;Q6P1N7;A0A0A0MT98;C9JA35;A0A140T9B2;A0A0G2JJI5	A0A0G2JKZ1;A2AB90;A0A0G2JH37;A0A0A0MSV9;O15533;Q6P1N7;A0A0A0MT98	Tapasin	TAPBP
26.3628	26.2017	26.6687	24.6016	24.4439	24.7405	+	p53_R175H	3.44742	1.81574	11.2395	A0A0A0MTN9;A0A0C4DFN8;A0A0A0MSZ4;A0A0A0MT64;P22570;J3QQX3;A0A0A0MTR6;A0A0C4DGN7;J3QKZ8;J3QQW7	A0A0A0MTN9;A0A0C4DFN8;A0A0A0MSZ4;A0A0A0MT64;P22570;J3QQX3;A0A0A0MTR6;A0A0C4DGN7	NADPH:adrenodoxin oxidoreductase, mitochondrial	FDXR
NaN	NaN	21.8929	NaN	NaN	NaN			0	NaN	0	A0A0A0MT33;Q9UPN6	A0A0A0MT33;Q9UPN6	Protein SCAF8	SCAF8
20.9504	20.5744	20.7589	21.3634	21.0374	21.4455	+	p53_R175H	1.46261	-0.520841	-3.15146	A0A0A0MT60;Q5T1M5	A0A0A0MT60;Q5T1M5	Peptidyl-prolyl cis-trans isomerase;FK506-binding protein 15	FKBP15
25.3922	25.3544	25.2899	25.4325	25.4363	25.0804			0.0846819	0.0290934	0.239009	A0A0A0MTB8;Q8NI36	A0A0A0MTB8;Q8NI36	WD repeat-containing protein 36	WDR36
23.5215	23.6072	23.6113	23.5036	23.4108	23.529			1.00048	0.0988509	2.13283	A0A0A0MTC4;E9PH62;A0A0A0MTC5;Q9NUL3;G5EA18;E5RJN7;A0A0A0MTD1;F8VPI7;E7EPX0;A0A0A0MTC6;E7EVJ4;E7EVI1;E5RJ67;H0YBY0	A0A0A0MTC4;E9PH62;A0A0A0MTC5;Q9NUL3;G5EA18;E5RJN7;A0A0A0MTD1;F8VPI7;E7EPX0;A0A0A0MTC6;E7EVJ4;E7EVI1	Double-stranded RNA-binding protein Staufen homolog 2	STAU2
NaN	NaN	NaN	NaN	20.9974	NaN			0	NaN	0	A0A0A0MTC8;Q9NQ36	A0A0A0MTC8;Q9NQ36	Signal peptide, CUB and EGF-like domain-containing protein 2	SCUBE2
23.4261	23.2424	23.8028	23.7393	23.7483	24.115			0.849402	-0.377091	-1.82865	A0A0A0MTH3;Q13418;E9PQ52;A0A087WW45	A0A0A0MTH3;Q13418	Integrin-linked protein kinase	ILK
NaN	NaN	NaN	NaN	NaN	19.086			0	NaN	0	A0A0A0MTH9;O14981	A0A0A0MTH9;O14981	TATA-binding protein-associated factor 172	BTAF1
NaN	NaN	NaN	NaN	NaN	23.4293			0	NaN	0	A0A0A0MTI6;Q9NYP7	A0A0A0MTI6;Q9NYP7	Elongation of very long chain fatty acids protein;Elongation of very long chain fatty acids protein 5	ELOVL5
27.1703	27.1091	27.0813	26.5375	26.5739	26.6338	+	p53_R175H	3.82164	0.538483	14.0053	A0A0R4J2G3;A0A0A0MTJ9;Q6PIU2;H7C046	A0A0R4J2G3;A0A0A0MTJ9;Q6PIU2;H7C046	Neutral cholesterol ester hydrolase 1	NCEH1
22.6243	22.7472	NaN	NaN	22.9127	22.6042			0.152241	-0.0726967	-0.437756	A0A0A0MTL6;Q6ZS17;H3BSV5;H3BQI5;H3BU12;H3BMG9;H3BS40;H3BUP6;H3BP86;H3BSX9	A0A0A0MTL6;Q6ZS17;H3BSV5	Protein FAM65A	FAM65A
22.8073	22.6621	23.0902	22.8995	23.3299	23.3305			0.808348	-0.333436	-1.74749	A0A0A0MTN0;Q13617;Q5T2B5	A0A0A0MTN0;Q13617;Q5T2B5	Cullin-2	CUL2
NaN	NaN	NaN	NaN	NaN	21.1294			0	NaN	0	A0A0A0MTP2;Q86W92	A0A0A0MTP2;Q86W92	Liprin-beta-1	PPFIBP1
21.1319	NaN	NaN	NaN	NaN	NaN			0	NaN	0	A0A0A0MTP7;F8VXG7;Q99590	A0A0A0MTP7;F8VXG7;Q99590	Protein SCAF11	SCAF11
NaN	NaN	NaN	NaN	20.1586	NaN			0	NaN	0	A0A0A0MTQ0;O15091	A0A0A0MTQ0;O15091	Mitochondrial ribonuclease P protein 3	KIAA0391
NaN	NaN	NaN	NaN	NaN	22.5173			0	NaN	0	A0A0A0MTR2;Q8N543;H3BR79;H3BUA6	A0A0A0MTR2;Q8N543;H3BR79;H3BUA6	Prolyl 3-hydroxylase OGFOD1	OGFOD1
26.9493	27.6576	26.9595	27.0295	NaN	26.7502			0.377585	0.29892	0.934021	A0A0A0MTS7;Q8WZ42;A0A0A0MRA3	A0A0A0MTS7;Q8WZ42;A0A0A0MRA3	Titin	TTN
22.6746	23.2056	22.859	23.0921	23.1773	23.8236			0.743616	-0.451282	-1.6204	A0A0A0MTT5;P78358	A0A0A0MTT5;P78358	Cancer/testis antigen 1	CTAG1B;CTAG1A
23.9032	24.8565	24.4891	24.1458	24.4221	24.0146			0.298039	0.222102	0.734361	A0A0A6YYA0;Q9Y3B3;G3V2Y2	A0A0A6YYA0;Q9Y3B3	Transmembrane emp24 domain-containing protein 7	TMED7-TICAM2;TMED7
NaN	NaN	21.7501	NaN	NaN	NaN			0	NaN	0	A0A0A6YYC7;Q96JP5	A0A0A6YYC7;Q96JP5	E3 ubiquitin-protein ligase ZFP91	ZFP91-CNTF;ZFP91
NaN	22.4657	22.0724	NaN	NaN	22.383			0	-0.113945	0	A0A0A6YYG7;Q6IBW4;H0YC55;E5RJL4;F8WAR3;E5RJN3	A0A0A6YYG7;Q6IBW4;H0YC55	Condensin-2 complex subunit H2	NCAPH2
24.535	25.158	24.7213	24.5311	24.6597	24.4458			0.595123	0.259252	1.33087	A0A0A6YYI3;A0A0B4J1V8;Q9NQ55;A8MV53;H7C446;C9J3W3;C9JHF7	A0A0A6YYI3;A0A0B4J1V8;Q9NQ55;A8MV53	Suppressor of SWI4 1 homolog	PPAN-P2RY11;PPAN
24.0185	24.0326	24.4214	24.0857	24.2455	24.2643			0.102514	-0.040952	-0.285068	A0A0A6YYL4;P57737;E7EP81;I3L167;I3L0X8;I3L442;I3L212	A0A0A6YYL4;P57737	Coronin;Coronin-7	CORO7-PAM16;CORO7
NaN	NaN	NaN	NaN	19.4697	NaN			0	NaN	0	A0A0B4J1S8;Q9UBF8	A0A0B4J1S8;Q9UBF8	Phosphatidylinositol 4-kinase beta	PI4KB
21.6312	21.016	21.7664	21.9469	21.8295	21.4718			0.439515	-0.278207	-1.02456	F5GY88;A0A0B4J1W0;O75448;B9TX62;E9PFL1;B4DDR8;F5H5K2	F5GY88;A0A0B4J1W0;O75448;B9TX62;E9PFL1;B4DDR8;F5H5K2	Mediator of RNA polymerase II transcription subunit 24	MED24
27.41	27.3645	27.5561	26.9343	27.157	27.7348			0.275008	0.168176	0.685178	A0A0B4J1Z1;C9JAB2;Q16629;F8WEA1	A0A0B4J1Z1;C9JAB2;Q16629	Serine/arginine-rich splicing factor 7	SRSF7
24.246	25.1195	24.4505	24.1902	24.3064	24.4627			0.445851	0.285597	1.03721	A0A0B4J220;E9PLD3;E9PRG8	A0A0B4J220;E9PLD3;E9PRG8	Uncharacterized protein C11orf98	C11orf98
NaN	NaN	NaN	NaN	NaN	21.6033			0	NaN	0	A0A0B4J2A0;Q9UHJ6	A0A0B4J2A0;Q9UHJ6	Sedoheptulokinase	TRPV1;SHPK
24.6538	24.3548	24.8246	24.5942	24.8321	24.9697			0.461205	-0.187621	-1.06779	A0A0B4J2A4;P42765;K7EME0	A0A0B4J2A4;P42765;K7EME0	3-ketoacyl-CoA thiolase, mitochondrial	ACAA2
25.9058	24.9862	25.3446	26.2767	26.2676	26.8428	+	p53_R175H	1.48221	-1.05015	-3.19859	K7EM56;A0A0B4J2B4;S4R417;K7ELC2;P62841;S4R456;K7EJ78;K7EQJ5	K7EM56;A0A0B4J2B4;S4R417;K7ELC2;P62841;S4R456;K7EJ78;K7EQJ5	40S ribosomal protein S15	RPS15
28.2891	28.0472	28.2385	28.1687	28.0789	28.6532			0.219447	-0.1087	-0.56327	Q5W0H4;A0A0B4J2C3;P13693;J3KPG2;Q56UQ5;H0YCX0	Q5W0H4;A0A0B4J2C3;P13693;J3KPG2	Translationally-controlled tumor protein	TPT1
22.3418	22.4257	22.3753	22.2143	22.5026	22.6734			0.23861	-0.08251	-0.605894	A0A0C4DFL7;Q16850;H7C0D0	A0A0C4DFL7;Q16850	Lanosterol 14-alpha demethylase	CYP51A1
22.1621	21.8213	22.4739	22.5984	22.5401	22.7312			1.12537	-0.470815	-2.39298	G3V267;G3V5T0;A0A0C4DFM0;G3V4T6;O43708;H0YJN8;G3V3B9;A0A0A0MR33	G3V267;G3V5T0;A0A0C4DFM0;G3V4T6;O43708;H0YJN8;G3V3B9;A0A0A0MR33	Maleylacetoacetate isomerase	GSTZ1
23.4869	22.6257	23.0622	NaN	22.8916	23.5499			0.146008	-0.162484	-0.402194	A0A0C4DFM1;Q92544;F8WCN2;F2Z2L1	A0A0C4DFM1;Q92544	Transmembrane 9 superfamily member 4	TM9SF4
23.0892	23.3776	23.3477	23.1069	NaN	23.5195			0.0739365	-0.0417302	-0.215134	A0A0C4DFN1;Q8IWA4;H7C5H5;C9JQT7;C9JXQ1	A0A0C4DFN1;Q8IWA4;H7C5H5	Mitofusin-1	MFN1
25.9332	26.2722	26.014	26.0141	25.8613	26.1875			0.138659	0.0521475	0.375031	A0A0C4DFU2;P04179;F5H3C5;A0A0C4DG56;F5H4R2;A0A0C4DFU1;F5GYZ5;G8JLJ2;G5E9P6;F5GXZ9	A0A0C4DFU2;P04179;F5H3C5;A0A0C4DG56;F5H4R2;A0A0C4DFU1;F5GYZ5;G8JLJ2	Superoxide dismutase;Superoxide dismutase [Mn], mitochondrial	SOD2
26.9598	26.4969	26.9716	27.2143	27.1034	27.5489			1.09524	-0.479447	-2.32936	A0A0C4DFV9;Q01105;A0A087X027;P0DME0	A0A0C4DFV9;Q01105;A0A087X027;P0DME0	Protein SET;Protein SETSIP	SET;SETSIP
NaN	NaN	NaN	NaN	NaN	NaN			-4.34294e-08	0	0	C9JE56;A0A0C4DFX7;Q9H967	C9JE56;A0A0C4DFX7;Q9H967	WD repeat-containing protein 76	WDR76
24.2333	23.7799	24.3776	24.3562	24.477	24.4731			0.761364	-0.305184	-1.65515	A0A0C4DFX9;Q9H3P2;H0Y3X6;C9JHL4;H7C0W2;C9JEM7;H7C2C7;H7C3C2;F8W954;F8WF98;H7C2M8	A0A0C4DFX9;Q9H3P2;H0Y3X6	Negative elongation factor A	NELFA
30.0364	29.5212	30.1215	30.174	30.088	30.3359			0.693629	-0.306245	-1.52279	C9J9K3;A0A0C4DG17;P08865;F8WD59	C9J9K3;A0A0C4DG17;P08865	40S ribosomal protein SA	RPSA
NaN	NaN	NaN	NaN	20.8897	NaN			0	NaN	0	A0A0C4DG88;P14859;H0YLC5;U3KQN1;U3KQ96;H0YNW1;H0YLL6;B5ME60;A0A0A0MT46;H0YKT2;Q9UKI9;P09086	A0A0C4DG88;P14859;H0YLC5;U3KQN1;U3KQ96;H0YNW1;H0YLL6;B5ME60;A0A0A0MT46;H0YKT2;Q9UKI9;P09086	POU domain protein;POU domain, class 2, transcription factor 1;POU domain, class 2, transcription factor 3;POU domain, class 2, transcription factor 2	POU2F1;POU2F3;POU2F2
25.9857	26.4545	26.1045	26.148	26.2538	26.3156			0.143395	-0.057579	-0.386517	A0A0C4DG89;Q7L014;D6RJA6;H0Y9U3	A0A0C4DG89;Q7L014	Probable ATP-dependent RNA helicase DDX46	DDX46
NaN	NaN	22.0524	NaN	21.6052	21.8808			0	0.309345	0	C9JQB1;C9J9V6;A0A0C4DG91;O75414;C9J1J2	C9JQB1;C9J9V6;A0A0C4DG91;O75414	Nucleoside diphosphate kinase;Nucleoside diphosphate kinase 6	NME6
24.0271	24.4542	24.028	24.3884	24.3627	24.6311			0.811132	-0.290943	-1.75297	A0A0C4DGA2;O75521;F8WAW4;F1LLU7;C9JB63;F8W6J1	A0A0C4DGA2;O75521	Enoyl-CoA delta isomerase 2, mitochondrial	ECI2
22.1215	NaN	NaN	22.5987	23.6979	22.0513			0	-0.661181	0	A0A0C4DGA6;Q14527;H7C5K0	A0A0C4DGA6;Q14527;H7C5K0	Helicase-like transcription factor	HLTF
21.6254	NaN	21.7837	21.9918	21.9488	22.3138			1.00928	-0.380254	-2.37697	A0A0C4DGB0;Q9UIL1	A0A0C4DGB0;Q9UIL1	Short coiled-coil protein	SCOC
NaN	NaN	NaN	NaN	NaN	21.7425			0	NaN	0	A0A0C4DGD2;E5RGM7;E5RK41;O95391	A0A0C4DGD2;E5RGM7;E5RK41;O95391	Pre-mRNA-splicing factor SLU7	SLU7
25.8789	26.3323	25.8852	26.0153	26.1061	26.1511			0.139681	-0.0586357	-0.377513	F5GWX5;A0A0C4DGG9;Q14839;Q8TDI0;K7EMY3;Q12873;F2Z2R5	F5GWX5;A0A0C4DGG9;Q14839	Chromodomain-helicase-DNA-binding protein 4	CHD4
NaN	NaN	NaN	NaN	NaN	19.537			0	NaN	0	E9PK85;A0A0C4DGH2;P62070	E9PK85;A0A0C4DGH2;P62070	Ras-related protein R-Ras2	RRAS2
NaN	NaN	NaN	NaN	NaN	22.3102			0	NaN	0	F8VRL4;F8VRR0;A0A0C4DGJ4;Q96G61;Q8NFP7;Q9NZJ9	F8VRL4;F8VRR0;A0A0C4DGJ4;Q96G61;Q8NFP7;Q9NZJ9	Diphosphoinositol polyphosphate phosphohydrolase 3-beta;Diphosphoinositol polyphosphate phosphohydrolase 3-alpha;Diphosphoinositol polyphosphate phosphohydrolase 2	NUDT4;NUDT11;NUDT10
NaN	NaN	NaN	NaN	20.975	NaN			0	NaN	0	A0A0C4DGP2;A0A0C4DGP5;Q86Y91	A0A0C4DGP2;A0A0C4DGP5;Q86Y91	Kinesin-like protein;Kinesin-like protein KIF18B	KIF18B
25.9595	26.0031	25.9553	25.9831	25.8041	25.9672			0.387723	0.0544751	0.920243	A0A0C4DGQ5;P04632;K7ELJ7;K7EM73;K7EIV0;A0A075B7C0;U3KQE2;K7EKD8;U3KPR7;K7EMQ1;K7ES78;Q96L46	A0A0C4DGQ5;P04632;K7ELJ7;K7EM73;K7EIV0;A0A075B7C0;U3KQE2;K7EKD8	Calpain small subunit 1	CAPNS1
23.2805	22.9808	23.3875	23.4114	23.3058	23.368			0.507392	-0.145489	-1.15912	A0A0C4DGQ6;Q96P16;K7EP82	A0A0C4DGQ6;Q96P16;K7EP82	Regulation of nuclear pre-mRNA domain-containing protein 1A	RPRD1A
20.7724	NaN	21.2397	20.2929	NaN	20.8428			0.457767	0.438192	1.2144	A0A0C4DGQ8;Q6IAN0;J3KRS1	A0A0C4DGQ8;Q6IAN0;J3KRS1	Dehydrogenase/reductase SDR family member 7B	DHRS7B
24.3664	24.3848	24.1463	23.8332	24.2797	23.7164			0.882376	0.356086	1.89424	A0A0C4DGS0;P56556;R4GN43	A0A0C4DGS0;P56556;R4GN43	NADH dehydrogenase [ubiquinone] 1 alpha subcomplex subunit 6	NDUFA6
26.648	26.8831	26.8151	26.5464	26.3483	26.2898	+	p53_R175H	1.6843	0.387229	3.70816	A0A0C4DGS1;P39656;U3KQ84	A0A0C4DGS1;P39656;U3KQ84	Dolichyl-diphosphooligosaccharide--protein glycosyltransferase 48 kDa subunit	DDOST
22.6227	21.7498	22.7435	22.4745	22.8247	22.5592			0.304979	-0.247456	-0.749046	A0A0C4DGS5;Q08379;A0A087WYC0;B7ZC06	A0A0C4DGS5;Q08379	Golgin subfamily A member 2	GOLGA2
23.9943	24.6376	23.84	24.0657	23.8661	24.1123			0.216953	0.142564	0.557674	A0A0C4DGV5;O95218	A0A0C4DGV5;O95218	Zinc finger Ran-binding domain-containing protein 2	ZRANB2
NaN	NaN	21.7927	NaN	NaN	NaN			0	NaN	0	A0A0C4DGW6;A6NDU8	A0A0C4DGW6;A6NDU8	UPF0600 protein C5orf51	C5orf51
NaN	22.3867	22.5098	22.3356	22.4912	NaN			0.119744	0.034833	0.351138	E7ESL0;A0A0C4DGX2;J3KQY1;Q9NWU5	E7ESL0;A0A0C4DGX2;J3KQY1;Q9NWU5	39S ribosomal protein L22, mitochondrial	MRPL22
25.3399	25.6153	25.102	25.3743	25.5783	25.4174			0.258193	-0.104303	-0.648806	A0A0C4DGX4;Q13616	A0A0C4DGX4;Q13616	Cullin-1	CUL1
24.4871	23.9153	24.483	24.7514	24.6283	24.8847			1.0596	-0.459624	-2.25483	A0A0C4DGZ0;P24928;A0A087WWE2	A0A0C4DGZ0;P24928;A0A087WWE2	DNA-directed RNA polymerase;DNA-directed RNA polymerase II subunit RPB1	POLR2A
22.1342	21.9112	22.251	NaN	NaN	NaN			0	NaN	0	A0A0C4DGZ6;H0YAV1;Q7LG56	A0A0C4DGZ6;H0YAV1;Q7LG56	Ribonucleoside-diphosphate reductase subunit M2 B	RRM2B
23.6358	24.7449	24.2927	24.1314	23.9712	24.1896			0.143457	0.127035	0.386665	A0A0C4DGZ9;O14773	A0A0C4DGZ9;O14773	Tripeptidyl-peptidase 1	TPP1
23.4654	22.8101	23.2746	23.3542	23.2246	23.285			0.203728	-0.104582	-0.527793	Q5QPR4;J3QR29;A0A0D9SEI3;Q5QPR3;B7ZVY7;A0A0D9SER5;A0A0D9SEN2;J3QR44;Q9UQ88;P21127	Q5QPR4;J3QR29;A0A0D9SEI3;Q5QPR3;B7ZVY7;A0A0D9SER5;A0A0D9SEN2;J3QR44;Q9UQ88;P21127	Cyclin-dependent kinase 11A;Cyclin-dependent kinase 11B	CDK11A;CDK11B;CDC2L1
NaN	23.0259	18.1016	18.3658	NaN	NaN			0	2.19798	0	A0A0D9SEM4;Q08170	A0A0D9SEM4;Q08170	Serine/arginine-rich splicing factor 4	SRSF4
21.3238	21.5007	NaN	21.6494	NaN	21.1858			0.00667111	-0.00534916	-0.02156	C9J840;E7EX83;A0A0D9SG62;E7ENQ1;G3XAA2;H7C360;G5E948;E7EN19;E7ESS2;A0A0D9SEY1;O95819;H7C0P6;Q9UKE5;E7ETN6;C9J338	C9J840;E7EX83;A0A0D9SG62;E7ENQ1;G3XAA2;H7C360;G5E948;E7EN19;E7ESS2;A0A0D9SEY1;O95819;H7C0P6;Q9UKE5	Mitogen-activated protein kinase kinase kinase kinase 4;TRAF2 and NCK-interacting protein kinase	MAP4K4;TNIK
NaN	NaN	NaN	NaN	NaN	22.0406			0	NaN	0	A0A0D9SG71;A0A0D9SEZ6;A0A0R4J2E5;P49459	A0A0D9SG71;A0A0D9SEZ6;A0A0R4J2E5;P49459	Ubiquitin-conjugating enzyme E2 A	UBE2A
28.1432	27.9244	28.0335	28.0694	27.9838	28.2911			0.2955	-0.0810954	-0.728973	A0A0D9SFB3;A0A0D9SG12;A0A0D9SF53;O00571;O15523;A0A0J9YVQ7;A0A087WVZ1;B4DLA0;A0A087WX09;A0A0J9YYH6;C9J081;C9J8G5;D6RCM4;Q9NQI0	A0A0D9SFB3;A0A0D9SG12;A0A0D9SF53;O00571;O15523	ATP-dependent RNA helicase DDX3X;ATP-dependent RNA helicase DDX3Y	DDX3X;DDX3Y
22.98	22.8894	23.2362	22.8192	22.8922	22.5677			0.898666	0.275509	1.9268	A0A0D9SF63;Q9BZK7;F8W9D8;C9IYU9;C9JCW4;C9JLJ1;C9JTW8;C9JY82;C9JCK0;C9JBN1;C9JEC9;C9J3H2;C9J903;A0A0D9SEW5;A0A0D9SFS8;C9J7E1;A0A0D9SF25;Q9BQ87;O60907	A0A0D9SF63;Q9BZK7	F-box-like/WD repeat-containing protein TBL1XR1	TBL1XR1
24.6565	25.525	24.7404	24.9399	24.3463	24.0578			0.623674	0.525983	1.38651	A0A0D9SFL3;B0QYK0;C9JGE3;Q01844;H7BY36	A0A0D9SFL3;B0QYK0;C9JGE3;Q01844;H7BY36	RNA-binding protein EWS	EWSR1
NaN	NaN	NaN	NaN	NaN	21.537			0	NaN	0	A0A0D9SGI3;A0A0D9SG77;Q05086;A0A0D9SF91;A0A0D9SES7;A0A0D9SFU3;A0A0U1RVK3;A0A0D9SGJ0;A0A0D9SG54	A0A0D9SGI3;A0A0D9SG77;Q05086;A0A0D9SF91;A0A0D9SES7	Ubiquitin-protein ligase E3A	UBE3A
NaN	NaN	NaN	NaN	NaN	22.3699			0	NaN	0	Q5JRC6;A0A0D9SGE8;Q8IWS0	Q5JRC6;A0A0D9SGE8;Q8IWS0	PHD finger protein 6	PHF6
25.7177	25.5904	25.9139	26.0408	26.0033	26.248	+	p53_R175H	1.37622	-0.356731	-2.94804	A0A140T8Z0;A0A0G2JH68;O60610;H9KV28;B4E2I7;E5RJ79;H7C2W8	A0A140T8Z0;A0A0G2JH68;O60610;H9KV28	Protein diaphanous homolog 1	DIAPH1
24.996	25.039	25.0334	24.6822	24.8864	25.0649			0.579986	0.144965	1.30134	A0A0G2JHC2;Q6NYC8;A0A0G2JKF1	A0A0G2JHC2;Q6NYC8	Phostensin	PPP1R18
22.2831	NaN	22.0319	NaN	NaN	21.4903			0	0.667233	0	B7ZL25;A0A140TA45;B4E0K6;A0A0G2JIA5;A0A140TA36;A0A0G2JL52;A0A140TA40;A0A0A0MTG1;A0A140T8Y0;A0A140TA35;Q5ST30;A2ABL6;B7ZCJ6	B7ZL25;A0A140TA45;B4E0K6;A0A0G2JIA5;A0A140TA36;A0A0G2JL52;A0A140TA40;A0A0A0MTG1;A0A140T8Y0;A0A140TA35;Q5ST30	Valine--tRNA ligase, mitochondrial	VARS2
NaN	NaN	NaN	20.9243	NaN	NaN			0	NaN	0	A0A0G2JIS2;Q96KQ7;A2ABF8;A0A0G2JIR1;A2ABF9;A0A0G2JK64;A0A0G2JRR0;A0A0G2JRN8	A0A0G2JIS2;Q96KQ7;A2ABF8;A0A0G2JIR1;A2ABF9;A0A0G2JK64	Histone-lysine N-methyltransferase EHMT2	EHMT2
32.0067	31.566	32.0214	32.0817	32.0388	32.2893			0.741407	-0.271876	-1.61608	A0A0G2JIW1;P0DMV9;P0DMV8;V9GZ37	A0A0G2JIW1;P0DMV9;P0DMV8;V9GZ37	Heat shock 70 kDa protein 1B;Heat shock 70 kDa protein 1A	HSPA1B;HSPA1A
23.3988	23.4877	23.6614	23.9802	23.7591	23.872	+	p53_R175H	1.61966	-0.354431	-3.54028	A2ACR1;A0A0G2JJA7;P28065;A2ACR0;A0A0G2JJQ0	A2ACR1;A0A0G2JJA7;P28065	Proteasome subunit beta type;Proteasome subunit beta type-9	PSMB9
NaN	NaN	NaN	NaN	NaN	21.7801			0	NaN	0	A0A140T9L0;A0A0G2JJL1	A0A140T9L0;A0A0G2JJL1
NaN	NaN	19.2265	NaN	NaN	NaN			0	NaN	0	A0A0G2JNZ5;A0A0G2JLB3;P04062	A0A0G2JNZ5;A0A0G2JLB3;P04062	Glucosylceramidase	GBA
22.951	22.4365	NaN	23.0483	NaN	23.3098			0.629583	-0.485282	-1.68171	A0A0G2JMZ8;Q16625	A0A0G2JMZ8;Q16625	Occludin	OCLN
24.5548	23.9517	24.8029	24.2323	24.3408	24.5359			0.0886806	0.0668221	0.249443	A0A0G2JNZ2;A0A0G2JPP5;Q14160;A0A0G2JMS7;H0YCG0;Q5T0G3	A0A0G2JNZ2;A0A0G2JPP5;Q14160;A0A0G2JMS7	Protein scribble homolog	SCRIB
NaN	NaN	NaN	NaN	NaN	18.8345			0	NaN	0	A0A0G2JQT5;A0A0G2JRJ1;I3L4Y1;I3L3W0;I3L2P5;A0A0G2JQ41;Q12979	A0A0G2JQT5;A0A0G2JRJ1;I3L4Y1;I3L3W0;I3L2P5;A0A0G2JQ41;Q12979	Active breakpoint cluster region-related protein	ABR
21.5801	NaN	NaN	NaN	21.726	21.301			0	0.0665951	0	A0A0G2JRI7;A0A0G2JQ62;Q8NF37	A0A0G2JRI7;A0A0G2JQ62;Q8NF37	Lysophosphatidylcholine acyltransferase 1	LPCAT1
NaN	NaN	NaN	NaN	17.5837	NaN			0	NaN	0	A0A0G2JQK5;Q6DKJ4	A0A0G2JQK5;Q6DKJ4	Nucleoredoxin	NXN
NaN	NaN	NaN	NaN	17.2189	NaN			0	NaN	0	B5MD04;A0A0G2JRX8;B5MCY4;A0A0G2JRX7;E7EMH2;H7C2P3;E7EW99;P78395	B5MD04;A0A0G2JRX8;B5MCY4;A0A0G2JRX7;E7EMH2;H7C2P3;E7EW99;P78395	Melanoma antigen preferentially expressed in tumors	PRAME
21.7471	22.5855	NaN	NaN	21.9495	NaN			0	0.216753	0	V9GY14;A0A0G2JRY5;O00268	V9GY14;A0A0G2JRY5;O00268	Transcription initiation factor TFIID subunit 4	TAF4
NaN	NaN	21.3205	NaN	NaN	NaN			0	NaN	0	A0A0G2JS52;Q01538	A0A0G2JS52;Q01538	Myelin transcription factor 1	MYT1
27.5756	27.373	27.7442	27.5017	27.5155	27.6031			0.0761071	0.024217	0.216415	A0A0J9YYL3;A0A0J9YVP6;A0A0J9YXJ8;A0A0J9YXX5;Q9UHX1;A0A0J9YVR6;E9PQ56;A0A0J9YWM1;H0YEM1;E9PN18;E9PMU7;H0YCP8;E9PL19	A0A0J9YYL3;A0A0J9YVP6;A0A0J9YXJ8;A0A0J9YXX5;Q9UHX1;A0A0J9YVR6;E9PQ56;A0A0J9YWM1;H0YEM1	Poly(U)-binding-splicing factor PUF60	PUF60
NaN	NaN	NaN	NaN	NaN	20.956			0	NaN	0	A0A0J9YWJ4;K7EJD2;A0A0J9YWB6;Q9Y5B0	A0A0J9YWJ4;K7EJD2;A0A0J9YWB6;Q9Y5B0	RNA polymerase II subunit A C-terminal domain phosphatase	CTDP1
NaN	NaN	NaN	NaN	NaN	21.4734			0	NaN	0	A0A0J9YWI0;Q4VXZ8;Q9NUI1	A0A0J9YWI0;Q4VXZ8;Q9NUI1	Peroxisomal 2,4-dienoyl-CoA reductase	DECR2
24.4941	24.8769	24.5174	24.0321	24.1435	24.2755	+	p53_R175H	1.54914	0.479105	3.3625	A0A0J9YXF2;J3QT77;A0A0J9YYG4;Q15165;G3XAK4;A0A0J9YXM1;A0A0J9YXU7;A0A0J9YYJ1	A0A0J9YXF2;J3QT77;A0A0J9YYG4;Q15165	Serum paraoxonase/arylesterase 2	PON2
NaN	NaN	NaN	NaN	NaN	21.992			0	NaN	0	A0A0M3HER2	A0A0M3HER2
28.5482	28.817	28.7921	28.7518	28.7607	28.701			0.074869	-0.0187009	-0.213128	A0A0R4J2E8;A8MXP9;P43243;D6REM6;D6R991;B3KM87;H0Y8T4;Q68E03;D6RCM3;D6REK4;D6R8Z5;D6RBK5;D6RB45;D6R9F3;D6RBS2;D6RBI2;D6RE02;D6RIA2;D6RAM9;D6RAY2	A0A0R4J2E8;A8MXP9;P43243;D6REM6;D6R991	Matrin-3	MATR3
22.4517	21.1347	NaN	NaN	22.461	22.6801			0.438479	-0.777331	-1.16446	A0A0R4J2F3;Q9Y2S0	A0A0R4J2F3;Q9Y2S0	DNA-directed RNA polymerases I and III subunit RPAC2	POLR1D
NaN	NaN	NaN	NaN	NaN	22.0794			0	NaN	0	A0A0U1RQC1;H0YMA4;A0A0U1RQM0;Q15004	A0A0U1RQC1;H0YMA4;A0A0U1RQM0;Q15004	PCNA-associated factor	KIAA0101
22.8965	22.673	23.1151	23.1371	23.2684	23.3736			1.1843	-0.364815	-2.51911	E3W994;J3KR49;A0A0U1RQI6;E7ERI8;E7EW49;O75122;H7C4M5;H7C5M8	E3W994;J3KR49;A0A0U1RQI6;E7ERI8;E7EW49;O75122	CLIP-associating protein 2	CLASP2
23.241	22.8663	23.0116	22.8769	22.6948	NaN			0.69251	0.253766	1.62324	A0A0U1RQQ4;Q9UNN8	A0A0U1RQQ4;Q9UNN8	Endothelial protein C receptor	PROCR
22.2236	22.2893	22.3194	22.241	22.5646	22.9288			0.681038	-0.300649	-1.49825	A0A0U1RQV4;Q13464;D6REE7;C9JFJ0	A0A0U1RQV4;Q13464;D6REE7	Rho-associated protein kinase 1	ROCK1;ROCK2
NaN	23.4653	23.2627	23.7441	23.8178	23.7338	+	p53_R175H	1.77462	-0.401239	-4.84219	A0A0U1RR22;Q9UNF0;B0QYG7;B0QYG8;H0Y923	A0A0U1RR22;Q9UNF0;B0QYG7;B0QYG8	Protein kinase C and casein kinase substrate in neurons protein 2	PACSIN2
NaN	NaN	NaN	NaN	NaN	20.2257			0	NaN	0	A0A0U1RR32;A0A0U1RRH7;Q99878;Q96KK5;Q9BTM1;P20671;P0C0S8;H0YFX9	A0A0U1RR32;A0A0U1RRH7;Q99878;Q96KK5;Q9BTM1;P20671;P0C0S8;H0YFX9	Histone H2A type 1-J;Histone H2A type 1-H;Histone H2A.J;Histone H2A type 1-D;Histone H2A type 1;Histone H2A	HIST1H2AJ;HIST1H2AH;H2AFJ;HIST1H2AD;HIST1H2AG
NaN	NaN	NaN	NaN	NaN	19.0752			0	NaN	0	A0A0U1RRB3;Q8IYT2	A0A0U1RRB3;Q8IYT2	Cap-specific mRNA (nucleoside-2-O-)-methyltransferase 2	CMTR2
NaN	NaN	NaN	NaN	NaN	19.1647			0	NaN	0	J3QT38;A0A0U1RRB6;Q9Y2D4	J3QT38;A0A0U1RRB6;Q9Y2D4	Exocyst complex component 6B	EXOC6B
23.0347	23.1412	23.1149	22.7721	23.0295	23.147			0.422188	0.114087	0.989855	A0A0U1RRM1;Q8WXI9;A0A0U1RR30;A0A0U1RRK3;A0A0U1RR34	A0A0U1RRM1;Q8WXI9;A0A0U1RR30	Transcriptional repressor p66-beta	GATAD2B
29.2074	28.76	29.3819	29.2449	29.1486	29.4154			0.311391	-0.153216	-0.762564	A0A0U1RRM4;P26599;A6NLN1;A0A0D9SF20;K7EKJ7;K7EK45;K7ES59;A0A087WUW5;K7ELW5;A0A087WU68;K7EKX4	A0A0U1RRM4;P26599;A6NLN1;A0A0D9SF20	Polypyrimidine tract-binding protein 1	PTBP1
23.1439	22.9847	22.7414	22.8716	22.7579	23.1872			0.0345436	0.0177523	0.102166	Q5JXX1;Q5JXX2;A0A0U1RVL1;Q15014;Q5JXX6;A0A0A0MT59	Q5JXX1;Q5JXX2;A0A0U1RVL1;Q15014;Q5JXX6	Mortality factor 4-like protein 2	MORF4L2
23.9407	24.2613	23.9769	23.9922	23.6825	24.4392			0.0301242	0.0216516	0.089499	A0A0X1KG71;Q8WX92	A0A0X1KG71;Q8WX92	Negative elongation factor B	NELFB
NaN	NaN	NaN	NaN	NaN	24.3859			0	NaN	0	O19617;A0A140T921;A2AEA2;A0A140T9H5;A0A140T9U8;P10321;A0A140TA05;A0A140T9T1;A0A140T9L3;A0A140T9E1;A0A140T942	O19617;A0A140T921;A2AEA2;A0A140T9H5;A0A140T9U8;P10321;A0A140TA05;A0A140T9T1;A0A140T9L3;A0A140T9E1;A0A140T942	HLA class I histocompatibility antigen, Cw-7 alpha chain	HLA-C
NaN	NaN	NaN	NaN	NaN	22.0295			0	NaN	0	A0A140T974;A0A140T9W4;A0A140T9R1;O75955	A0A140T974;A0A140T9W4;A0A140T9R1;O75955	Flotillin-1	FLOT1
24.5836	24.286	24.9319	25.2042	25.0874	25.3277	+	p53_R175H	1.417	-0.605928	-3.04318	A0A140T975;Q9GJ45;P30459;P10314;A0A140T941;A0A140T8W8;A0A140T9Z6;B0UXQ0;A0A140T8Y4;A0A0G2JPD3;P30512;P30457;P30456;P30453;P30450;P18462;P16190;P16189;P01891	A0A140T975;Q9GJ45;P30459;P10314;A0A140T941;A0A140T8W8;A0A140T9Z6;B0UXQ0;A0A140T8Y4;A0A0G2JPD3;P30512;P30457;P30456;P30453;P30450;P18462;P16190;P16189	HLA class I histocompatibility antigen, A-74 alpha chain;HLA class I histocompatibility antigen, A-32 alpha chain;HLA class I histocompatibility antigen, A-29 alpha chain;HLA class I histocompatibility antigen, A-66 alpha chain;HLA class I histocompatibility antigen, A-43 alpha chain;HLA class I histocompatibility antigen, A-34 alpha chain;HLA class I histocompatibility antigen, A-26 alpha chain;…	HLA-A
23.2276	NaN	22.9983	22.9997	23.0972	22.9978			0.340997	0.0814149	0.85365	A0A140T9T7;Q03518	A0A140T9T7;Q03518	Antigen peptide transporter 1	TAP1
NaN	NaN	NaN	NaN	NaN	19.8101			0	NaN	0	K7EIR2;A0A140TA84;A0A140TA86;Q5XKP0	K7EIR2;A0A140TA84;A0A140TA86;Q5XKP0	Protein QIL1	C19orf70;QIL1
24.7045	25.0809	24.5658	24.8365	24.6076	24.6437			0.199377	0.0877736	0.517886	A0AVT1;H0Y8S8;H0Y9U5	A0AVT1	Ubiquitin-like modifier-activating enzyme 6	UBA6
24.5322	24.0649	24.6269	24.6294	24.7803	24.7845			0.828012	-0.323418	-1.7863	M0R026;A1L0T0;M0R1B5;E9PJS0;E9PL44;M0QZX5	M0R026;A1L0T0;M0R1B5;E9PJS0	Acetolactate synthase-like protein	ILVBL
27.5723	27.4849	27.7502	27.463	27.5021	27.5055			0.639091	0.112246	1.41654	A2A274;Q99798	A2A274;Q99798	Aconitate hydratase, mitochondrial	ACO2
NaN	NaN	NaN	NaN	NaN	22.8622			0	NaN	0	A2A2Q9;Q9Y312	A2A2Q9;Q9Y312	Protein AAR2 homolog	AAR2
NaN	NaN	NaN	21.955	NaN	NaN			0	NaN	0	A2A2V1;P04156	A2A2V1;P04156	Major prion protein	PRNP
23.0179	23.2023	23.178	NaN	NaN	22.4973			0	0.635415	0	A2A2V2;P42696;Q5TCT4;H7C5M1	A2A2V2;P42696;Q5TCT4;H7C5M1	RNA-binding protein 34	RBM34
NaN	NaN	NaN	NaN	NaN	20.8995			0	NaN	0	A2IDA3;P29372	A2IDA3;P29372	DNA-3-methyladenine glycosylase	MPG
NaN	NaN	NaN	NaN	NaN	NaN			-4.34294e-08	0	0	H0Y5G7;A2RRP1;H7BZU5;C9JCM7	H0Y5G7;A2RRP1	Neuroblastoma-amplified sequence	NBAS
24.4886	25.4491	24.5475	24.3222	24.5682	24.2938			0.601465	0.433629	1.34324	A3KFL2;Q13868;A3KFL5;A3KFL1	A3KFL2;Q13868;A3KFL5;A3KFL1	Exosome complex component RRP4	EXOSC2
NaN	19.9092	20.9047	NaN	NaN	NaN			0	NaN	0	A3KN83	A3KN83	Protein strawberry notch homolog 1	SBNO1
24.1827	23.6155	23.9939	23.8492	24.1129	24.3146			0.307104	-0.161549	-0.753532	A4D1E9;C9J8R7;C9JNI1;C9JEQ8;F8WBY0;F8WCN4;F8WBB5	A4D1E9;C9J8R7;C9JNI1	GTP-binding protein 10	GTPBP10
24.1987	24.083	24.2525	24.1915	24.2852	24.2063			0.356999	-0.0496006	-0.85743	A5YKK6;H3BNB1;H3BVC9;H3BMH0;B5MDN3;H3BMZ2	A5YKK6	CCR4-NOT transcription complex subunit 1	CNOT1
23.2681	23.54	22.3029	23.4507	23.1149	23.406			0.298734	-0.286852	-0.735834	H3BTL1;Q9GZQ8;A6NCE7	H3BTL1;Q9GZQ8;A6NCE7	Microtubule-associated proteins 1A/1B light chain 3B;Microtubule-associated proteins 1A/1B light chain 3 beta 2	MAP1LC3B;MAP1LC3B2
24.0474	24.9771	24.2427	24.0697	NaN	NaN			0	0.352701	0	A6ND22;Q9Y3D3	A6ND22;Q9Y3D3	28S ribosomal protein S16, mitochondrial	MRPS16
23.1297	NaN	23.1458	23.2919	23.4267	23.3655	+	p53_R175H	1.6658	-0.223639	-4.41336	A6NDG6;H3BV17	A6NDG6	Phosphoglycolate phosphatase	PGP
NaN	22.3674	NaN	NaN	NaN	21.9793			0	0.388094	0	A6NL93;A6NEL0;P05114	A6NL93;A6NEL0;P05114	Non-histone chromosomal protein HMG-14	HMGN1
25.7388	25.7496	25.9764	25.7649	25.9362	26.0825			0.370302	-0.106241	-0.884723	A6NEM2	A6NEM2		HCFC1
NaN	NaN	NaN	NaN	NaN	NaN			-4.34294e-08	0	0	A6NER3	A6NER3	G antigen 12J	GAGE12J
26.3645	26.0897	26.2746	26.1503	26.1941	26.3573			0.0297252	0.00905736	0.0883499	A6NFX8;Q9UKK9;A6NCQ0;A6NJU6;H0YEY4;C9JYY9	A6NFX8;Q9UKK9;A6NCQ0;A6NJU6	ADP-sugar pyrophosphatase	NUDT5
NaN	23.4156	22.5719	NaN	23.0903	NaN			0	-0.0965853	0	K7EIN1;K7ESN4;K7EIJ0;K7ENL2;A6NG10;K7EMC9;Q969T9;K7EIK1;B4DFG2	K7EIN1;K7ESN4;K7EIJ0;K7ENL2;A6NG10;K7EMC9;Q969T9;K7EIK1;B4DFG2	WW domain-binding protein 2	WBP2
NaN	NaN	NaN	NaN	NaN	22.5821			0	NaN	0	E9PIZ0;C9JST7;A6NGW1;O95070	E9PIZ0;C9JST7;A6NGW1;O95070	Protein YIF1A	YIF1A
21.8264	NaN	NaN	NaN	NaN	NaN			0	NaN	0	A6NHN7;A6NHB5;Q14202;A6NL54	A6NHN7;A6NHB5;Q14202	Zinc finger MYM-type protein 3	ZMYM3
NaN	NaN	NaN	NaN	NaN	22.7108			0	NaN	0	A6NHQ2	A6NHQ2	rRNA/tRNA 2-O-methyltransferase fibrillarin-like protein 1	FBLL1
25.3639	25.4839	25.4235	25.592	25.9317	25.8455	+	p53_R175H	1.5637	-0.36597	-3.39876	A6NHR9;J3KTL8;J3KRK8;J3QSH1	A6NHR9;J3KTL8	Structural maintenance of chromosomes flexible hinge domain-containing protein 1	SMCHD1
NaN	NaN	21.0985	NaN	NaN	NaN			0	NaN	0	A6NIH7	A6NIH7	Protein unc-119 homolog B	UNC119B
NaN	NaN	NaN	NaN	NaN	21.3357			0	NaN	0	I3L2R3;I3L2T8;I3L533;I3L2R9;I3L522;J3QSD2;J3QRZ1;A6NIZ0;X5DR54;Q9GZM8;Q9NXR1	I3L2R3;I3L2T8;I3L533;I3L2R9;I3L522;J3QSD2;J3QRZ1;A6NIZ0;X5DR54;Q9GZM8;Q9NXR1	Nuclear distribution protein nudE-like 1;Nuclear distribution protein nudE homolog 1	NDE1;NDEL1
24.3877	24.5104	24.3596	24.5875	24.664	24.6462	+	p53_R175H	1.83638	-0.213336	-4.12312	A6NKB8;Q9H4A4;A0A087WU27;A0A087WUS4;C9JMZ3	A6NKB8;Q9H4A4;A0A087WU27	Aminopeptidase B	RNPEP
NaN	NaN	NaN	23.0776	NaN	NaN			0	NaN	0	A6NKT7;J3KNE0;Q7Z3J3	A6NKT7;J3KNE0;Q7Z3J3	RanBP2-like and GRIP domain-containing protein 3;RanBP2-like and GRIP domain-containing protein 4	RGPD3;RGPD4
23.6686	22.6536	24.0581	NaN	NaN	23.694			0	-0.233932	0	E9PJK1;E9PRJ8;H0YDL9;H0YDJ9;E9PIF1;A6NMH8;P60033;E9PM31;H0YEE2	E9PJK1;E9PRJ8;H0YDL9;H0YDJ9;E9PIF1;A6NMH8;P60033	Tetraspanin;CD81 antigen	CD81
22.1729	NaN	NaN	22.6429	NaN	NaN			0	-0.470072	0	A6NMQ1;P09884;A0A087WU64	A6NMQ1;P09884;A0A087WU64	DNA polymerase;DNA polymerase alpha catalytic subunit	POLA1
24.4919	24.7388	24.3533	24.1975	24.6701	23.9857			0.453065	0.243543	1.05159	A6NMQ3;Q5T5H1;O43768	A6NMQ3;Q5T5H1;O43768	Alpha-endosulfine	ENSA
23.0648	22.9758	23.7379	23.6266	24.2931	24.3836			1.16769	-0.841586	-2.48331	A6NNI4;G8JLH6;P21926	A6NNI4;G8JLH6;P21926	Tetraspanin;CD9 antigen	CD9
23.9559	23.8373	23.3554	23.05	23.384	23.7708			0.494156	0.314587	1.13303	A6NNK5;Q12888;C9JXV0;M0R142;H7BZY0;H7C3N7	A6NNK5;Q12888	Tumor suppressor p53-binding protein 1	TP53BP1
23.5194	24.04	23.7062	23.8614	23.7407	23.3331			0.191171	0.110174	0.499091	A6NNN6;E7ETA6;Q15154;H0YBA1;E7EV93;E5RGQ4;E9PGW9	A6NNN6;E7ETA6;Q15154;H0YBA1	Pericentriolar material 1 protein	PCM1
NaN	NaN	NaN	NaN	NaN	20.9102			0	NaN	0	A8DPD7;Q9C0D3	A8DPD7;Q9C0D3	Protein zyg-11 homolog B	ZYG11B
25.4424	25.9757	25.1666	25.4516	25.088	25.2296			0.450069	0.271853	1.04562	A8K878;P55145;H7C2D6	A8K878;P55145	Mesencephalic astrocyte-derived neurotrophic factor	MANF
24.977	25.2457	25.0261	24.9093	24.8813	24.7181			1.13869	0.246674	2.42127	A8MQ02;J3KN01;P55196;Q5TIG5;H0YA98;H0Y948;H0Y8L4;H0Y8U8;F8W9I4;E9PFY5	A8MQ02;J3KN01;P55196;Q5TIG5	Afadin	MLLT4
27.2624	26.9285	27.4208	27.6126	27.5886	27.1022			0.449652	-0.230555	-1.04479	J3QLE5;A8MT02;P63162;P14678;J3KRY3;S4R3P3	J3QLE5;A8MT02;P63162;P14678	Small nuclear ribonucleoprotein-associated protein N;Small nuclear ribonucleoprotein-associated proteins B and B	SNRPN;SNRPB
23.2334	22.7117	23.2182	23.1154	22.9668	22.9608			0.0791581	0.0401224	0.224489	A8MT37;P49840;M0QYV0	A8MT37;P49840;M0QYV0	Glycogen synthase kinase-3 alpha	GSK3A
NaN	NaN	NaN	NaN	NaN	20.4244			0	NaN	0	A8MT40;Q8NCN5;H3BUH3;B7ZAR9;H3BQG3	A8MT40;Q8NCN5;H3BUH3;B7ZAR9;H3BQG3	Pyruvate dehydrogenase phosphatase regulatory subunit, mitochondrial	PDPR
NaN	NaN	NaN	NaN	NaN	20.089			0	NaN	0	A8MUM1;Q53HC9;C9J0U9;D3YTH5;F8WDX0;F8WB12;F8WDS8;C9JVR6	A8MUM1;Q53HC9;C9J0U9;D3YTH5	Protein TSSC1	TSSC1
28.5172	28.1821	28.4093	28.4283	28.3969	28.3561			0.0850351	-0.0242246	-0.239933	H7BY10;K7EJV9;K7ERT8;A8MUS3;P62750;K7EMA7	H7BY10;K7EJV9;K7ERT8;A8MUS3;P62750;K7EMA7	60S ribosomal protein L23a	RPL23A
NaN	24.9851	23.6081	23.5003	NaN	NaN			0	0.796236	0	Q49AN9;F5H013;P62308;A8MWD9;C9JVQ0	Q49AN9;F5H013;P62308;A8MWD9;C9JVQ0	Small nuclear ribonucleoprotein G;Putative small nuclear ribonucleoprotein G-like protein 15	SNRPG;SNRPGP15
NaN	NaN	NaN	NaN	NaN	19.6594			0	NaN	0	A8MXB7;Q9Y343	A8MXB7;Q9Y343	Sorting nexin-24	SNX24
23.7875	23.1484	24.104	23.8361	23.6021	23.4275			0.066344	0.0580355	0.190311	A8MXQ1;P53801;A8MZH8	A8MXQ1;P53801	Pituitary tumor-transforming gene 1 protein-interacting protein	PTTG1IP
23.3727	23.7294	23.2535	22.8	23.2887	23.2025			0.788481	0.354767	1.70838	A8MXV4	A8MXV4	Nucleoside diphosphate-linked moiety X motif 19, mitochondrial	NUDT19
22.9188	23.5185	23.2676	23.3321	23.4679	22.604			0.113837	0.100278	0.313712	A8MYT4;Q8NEB9;M0R308;K7ENH3;K7EIV6;K7EKH3	A8MYT4;Q8NEB9	Phosphatidylinositol 3-kinase;Phosphatidylinositol 3-kinase catalytic subunit type 3	PIK3C3
24.3202	23.6538	24.4386	24.3327	24.4702	24.6358			0.588473	-0.342019	-1.3179	A9Z1X7;Q8IYB3;E9PCT1;M0R1E7;M0QXG5;M0R088	A9Z1X7;Q8IYB3;E9PCT1;M0R1E7;M0QXG5;M0R088	Serine/arginine repetitive matrix protein 1	SRRM1
27.412	27.6593	27.2545	27.3335	27.3577	27.3748			0.296611	0.0866184	0.73133	B0QY89;Q9Y262;B0QY90;C9JHP4;C9K0Q7;H7C3A0;H0Y7E6	B0QY89;Q9Y262;B0QY90	Eukaryotic translation initiation factor 3 subunit L	EIF3L
NaN	NaN	NaN	NaN	NaN	18.7896			0	NaN	0	B0QY91;Q8N3F8	B0QY91;Q8N3F8	MICAL-like protein 1	MICALL1
NaN	NaN	NaN	NaN	NaN	22.5323			0	NaN	0	U3KQS8;F8WC47;U3KPY1;U3KQB0;B0QYL8;B0QYL9;P61218	U3KQS8;F8WC47;U3KPY1;U3KQB0;B0QYL8;B0QYL9;P61218	DNA-directed RNA polymerases I, II, and III subunit RPABC2	POLR2F
21.2465	NaN	NaN	NaN	21.3131	21.0495			0	0.0652275	0	B0QYR6;Q9UJY5;B0QYR5;B0QYR9;B0QYS0;B0QYS1;A0A087WYN2;B0QYS2;B0QYS3;J3QRS8;A0A0U1RVK0;B0QYS5;H3BPI3;J3QRP3;B7Z1E9;H3BMM6;J3KSS7;Q9UJY4;Q9NZ52	B0QYR6;Q9UJY5;B0QYR5	ADP-ribosylation factor-binding protein GGA1	GGA1
22.6818	22.5316	22.7688	22.7095	22.569	22.8166			0.139731	-0.0376523	-0.377634	B0QZ43;O75477	B0QZ43;O75477	Erlin-1	ERLIN1
NaN	NaN	21.7037	NaN	NaN	NaN			0	NaN	0	B0YIW2;P02656	B0YIW2;P02656	Apolipoprotein C-III	APOC3
NaN	NaN	NaN	NaN	NaN	21.3987			0	NaN	0	B1AH59;Q9H1I8	B1AH59;Q9H1I8	Activating signal cointegrator 1 complex subunit 2	ASCC2
NaN	NaN	NaN	20.9326	NaN	21.3637			0	NaN	0	B1AH87;P30536	B1AH87;P30536	Translocator protein	TSPO
23.6766	23.9773	23.2981	23.5866	23.8163	23.5983			0.0261535	-0.0164007	-0.0780231	B1AJY7;O75832;B1AJY5;B1AJY6	B1AJY7;O75832;B1AJY5;B1AJY6	26S proteasome non-ATPase regulatory subunit 10	PSMD10
27.4776	27.9407	27.4869	27.3056	27.3516	27.6913			0.402399	0.185558	0.949984	B1AK87;B1AK88	B1AK87;B1AK88		CAPZB
NaN	NaN	NaN	NaN	NaN	24.848			0	NaN	0	B1AKD8;Q5TZA2	B1AKD8;Q5TZA2	Rootletin	CROCC
24.4819	24.1541	24.3745	24.6077	24.6008	24.6219	+	p53_R175H	1.32344	-0.27333	-2.82708	B1AKJ5;O43847;G3V1R5;A0A087WYK8;H0Y5G9;F5H7V1	B1AKJ5;O43847;G3V1R5;A0A087WYK8;H0Y5G9;F5H7V1	Nardilysin	NRD1
NaN	NaN	NaN	NaN	NaN	21.1302			0	NaN	0	B1AKV2;B1AKV6;B1AKV3;Q9NVA1	B1AKV2;B1AKV6;B1AKV3;Q9NVA1	Ubiquinol-cytochrome-c reductase complex assembly factor 1	UQCC1
22.6093	23.1738	22.8371	22.7362	22.8402	22.601			0.343385	0.147601	0.829332	M0R051;H0Y6Y8;B1AL05;Q8N983	M0R051;H0Y6Y8;B1AL05;Q8N983	39S ribosomal protein L43, mitochondrial	MRPL43
21.4501	21.0064	21.6101	21.4701	21.3277	22.0142			0.37745	-0.248524	-0.899327	E7EUY6;E9PDQ5;B1ALK7;Q14155;F6SJA5	E7EUY6;E9PDQ5;B1ALK7;Q14155	Rho guanine nucleotide exchange factor 7	ARHGEF7
NaN	NaN	NaN	NaN	NaN	20.6345			0	NaN	0	B1AMB1;B1AMB2;Q9BPZ7	B1AMB1;B1AMB2;Q9BPZ7	Target of rapamycin complex 2 subunit MAPKAP1	MAPKAP1
NaN	22.0141	21.9611	21.851	21.5609	21.4011			0.954508	0.383241	2.23921	B1AMJ5;Q96SN8;Q5JTU8;A0A0A0MRG9	B1AMJ5;Q96SN8;Q5JTU8;A0A0A0MRG9	CDK5 regulatory subunit-associated protein 2	CDK5RAP2
23.1503	23.8163	23.296	23.308	23.0585	23.1157			0.531104	0.260134	1.20571	R4GNH9;R4GMQ7;B1AMU4;Q9Y3B2;B1AMU7;B1AMU3	R4GNH9;R4GMQ7;B1AMU4;Q9Y3B2;B1AMU7;B1AMU3	Exosome complex component CSL4	EXOSC1
NaN	NaN	NaN	NaN	NaN	NaN			-4.34294e-08	0	0	B1ANV5;B1AMW3;Q5VU57	B1ANV5;B1AMW3;Q5VU57	Cytosolic carboxypeptidase 6	AGBL4
21.6302	21.8707	22.3352	21.8967	21.8871	21.9859			0.0357352	0.0220935	0.105563	B1AMY1;B1AMX7;B1AMX8;Q12933	B1AMY1;B1AMX7;B1AMX8;Q12933	TNF receptor-associated factor 2	TRAF2
NaN	NaN	22.4449	NaN	NaN	NaN			0	NaN	0	B1ANH5;B1ANH6;Q16774;B1ANH0;B1ANG9;B1ANH2;B1ANH3	B1ANH5;B1ANH6;Q16774;B1ANH0;B1ANG9;B1ANH2;B1ANH3	Guanylate kinase	GUK1
23.4855	22.8482	23.5165	23.2112	23.5356	23.8925			0.375859	-0.263011	-0.89608	B1ANM7;Q9UNN5;B3KT28	B1ANM7;Q9UNN5	FAS-associated factor 1	FAF1
27.431	28.0363	27.4917	27.532	27.6217	27.5488			0.165758	0.0855166	0.439922	B1ANR0;Q13310;H0Y5F5;B1ANR1;H0YCC8;H0YEU6;H0YEQ8;H0Y6X6;H0YER0	B1ANR0;Q13310;H0Y5F5	Polyadenylate-binding protein;Polyadenylate-binding protein 4	PABPC4
23.2772	22.5042	23.2907	NaN	22.8033	23.2459			0.000475235	-0.00055631	-0.00148778	B1APM4;P35610	B1APM4;P35610	Sterol O-acyltransferase 1	SOAT1
NaN	NaN	NaN	NaN	NaN	21.2269			0	NaN	0	B1APR7;Q99504	B1APR7;Q99504	Eyes absent homolog;Eyes absent homolog 3	EYA3
22.058	21.2791	22.2553	22.3457	NaN	22.3762			0.541712	-0.496827	-1.29074	B1AUU8;P42566;S4R3U1	B1AUU8;P42566	Epidermal growth factor receptor substrate 15	EPS15
32.7644	33.4385	32.8117	33.6756	33.4376	33.5014			1.09707	-0.533351	-2.33321	B2R4S9;U3KQK0;Q99879;Q99877;Q93079;Q5QNW6;P62807;P58876;O60814;Q99880;P57053;Q96A08	B2R4S9;U3KQK0;Q99879;Q99877;Q93079;Q5QNW6;P62807;P58876;O60814;Q99880;P57053;Q96A08	Histone H2B;Histone H2B type 1-M;Histone H2B type 1-N;Histone H2B type 1-H;Histone H2B type 2-F;Histone H2B type 1-C/E/F/G/I;Histone H2B type 1-D;Histone H2B type 1-K;Histone H2B type 1-L;Histone H2B type F-S;Histone H2B type 1-A	HIST1H2BI;HIST1H2BN;HIST1H2BM;HIST1H2BH;HIST2H2BF;HIST1H2BC;HIST1H2BD;HIST1H2BK;HIST1H2BL;H2BFS;HIST1H2BA
29.8452	29.8728	29.8361	29.9356	29.8632	29.9441			1.05844	-0.0629177	-2.25244	G3V4W0;B4DY08;B2R5W2;G3V4C1;G3V576;G3V2Q1;P07910;G3V555;G3V575;G3V2D6;G3V251;G3V5X6;G3V3K6;G3V5V7;A0A0G2JPF8;A0A0G2JNQ3;P0DMR1;O60812;B7ZW38;B2RXH8;B4DSU6;G3V4M8;G3V2H6	G3V4W0;B4DY08;B2R5W2;G3V4C1;G3V576;G3V2Q1;P07910;G3V555;G3V575;G3V2D6;G3V251	Heterogeneous nuclear ribonucleoproteins C1/C2	HNRNPC
NaN	19.7014	NaN	NaN	NaN	NaN			0	NaN	0	B2RBV5	B2RBV5		LOC93622
NaN	NaN	22.772	NaN	NaN	22.9583			0	-0.18631	0	B2WTI3;B2WTI4;K7EJU9;Q6NYC1	B2WTI3;B2WTI4;K7EJU9;Q6NYC1	Bifunctional arginine demethylase and lysyl-hydroxylase JMJD6	JMJD6
NaN	NaN	NaN	NaN	NaN	20.484			0	NaN	0	E9PM17;B3KNX7;Q13153;H0YCG5	E9PM17;B3KNX7;Q13153;H0YCG5	Non-specific serine/threonine protein kinase;Serine/threonine-protein kinase PAK 1	PAK1
NaN	NaN	NaN	NaN	22.4943	22.3742			0	NaN	0	B3KRD8;O76054;C9JZI9;H7C417;B5MC44;Q9UDX4	B3KRD8;O76054	SEC14-like protein 2	SEC14L2
23.0601	22.886	NaN	22.55	NaN	NaN			0	0.423103	0	M0QZP4;B3KSI3;M0QZ10;M0QXF9;O15382;M0R2K7	M0QZP4;B3KSI3;M0QZ10;M0QXF9;O15382;M0R2K7	Branched-chain-amino-acid aminotransferase;Branched-chain-amino-acid aminotransferase, mitochondrial	BCAT2
NaN	NaN	NaN	NaN	NaN	21.4512			0	NaN	0	H0Y9E6;B3KVZ3;Q9H3R5	H0Y9E6;B3KVZ3;Q9H3R5	Centromere protein H	CENPH
26.8633	27.3477	26.8935	26.9293	27.0257	27.0688			0.0573844	0.0268879	0.165979	B4DDF4;B4DUT8;Q99439;A0A087X271;A0A087X1X5;H3BVI6;K7ES69;H3BQH0;U3KPS3;A0A087WV51	B4DDF4;B4DUT8;Q99439;A0A087X271;A0A087X1X5;H3BVI6	Calponin;Calponin-2	CNN2
NaN	NaN	NaN	NaN	NaN	22.7875			0	NaN	0	B4DDK6;O14925;Q5SRD1	B4DDK6;O14925;Q5SRD1	Mitochondrial import inner membrane translocase subunit Tim23;Putative mitochondrial import inner membrane translocase subunit Tim23B	TIMM23B;TIMM23
NaN	NaN	NaN	20.1578	NaN	NaN			0	NaN	0	H3BUF3;H3BPX8;B4DEE7;Q9H6Q4	H3BUF3;H3BPX8;B4DEE7;Q9H6Q4	Cytosolic Fe-S cluster assembly factor NARFL	NARFL
NaN	NaN	21.4135	22.8671	NaN	NaN			0	-1.45365	0	B4DEM9;Q9Y2S7	B4DEM9;Q9Y2S7	Polymerase delta-interacting protein 2	POLDIP2
22.0055	21.6345	21.9218	22.1535	22.1628	21.9743			0.884255	-0.242933	-1.898	F8WEE4;B8ZZ56;E7EV05;E9PFU9;B4DEN4;Q8WV99;C9J1R6;A0A087X0D9	F8WEE4;B8ZZ56;E7EV05;E9PFU9;B4DEN4;Q8WV99;C9J1R6;A0A087X0D9	AN1-type zinc finger protein 2B	ZFAND2B
21.668	21.022	21.491	21.9008	21.8155	21.8956			1.1521	-0.476962	-2.44991	B4DF77;Q6VY07;E9PNZ9	B4DF77;Q6VY07;E9PNZ9	Phosphofurin acidic cluster sorting protein 1	PACS1
24.5248	24.4576	24.722	24.4068	24.4399	24.6526			0.244291	0.0683581	0.618406	J3QKS7;B4DGM3;Q969G3;K7EMQ8;H7C048;J3KT85;J3QR61	J3QKS7;B4DGM3;Q969G3;K7EMQ8;H7C048	SWI/SNF-related matrix-associated actin-dependent regulator of chromatin subfamily E member 1	SMARCE1
23.2713	22.6071	23.3145	NaN	NaN	NaN			0	NaN	0	B4DHE8;Q96DH6;J3KTC1;B4DM51;J3QKT5	B4DHE8;Q96DH6;J3KTC1;B4DM51	RNA-binding protein Musashi homolog 2	MSI2
NaN	NaN	NaN	NaN	18.6324	NaN			0	NaN	0	H3BRY6;B4DVT3;B4DJL6;Q96SY0	H3BRY6;B4DVT3;B4DJL6;Q96SY0	von Willebrand factor A domain-containing protein 9	VWA9
28.3627	28.2374	28.2933	28.1666	28.4073	28.5805			0.279146	-0.0870139	-0.694069	B4DJV2;O75390;A0A0C4DGI3;H0YIC4;H0YH82;F8VPF9;F8VPA1;F8VTT8;F8W1S4;F8W4S1;F8VRP1;F8VX68;F8VRI6;F8VR34;F8W642;F8VZK9;F8VX07;F8VWQ5;F8VU34;F8W0J2	B4DJV2;O75390;A0A0C4DGI3	Citrate synthase;Citrate synthase, mitochondrial	CS
24.5639	NaN	24.5531	24.7817	24.7449	25.0638			0.996287	-0.304938	-2.34395	B4DJV5;Q13610	B4DJV5;Q13610	Periodic tryptophan protein 1 homolog	PWP1
21.1637	NaN	21.1836	21.521	21.3588	21.3283			1.22248	-0.229057	-2.95231	B4DKB2;P42892	B4DKB2;P42892	Endothelin-converting enzyme 1	ECE1
24.9203	24.7311	25.1656	24.929	25.061	24.7813			0.0344121	0.0152181	0.101791	B4DKY1;P49589;E9PRS8;C9JLN0;E9PLP0	B4DKY1;P49589	Cysteine--tRNA ligase, cytoplasmic	CARS
20.9568	NaN	NaN	NaN	NaN	NaN			0	NaN	0	B4DL54;P49356	B4DL54;P49356	Protein farnesyltransferase subunit beta	CHURC1-FNTB;FNTB
25.9231	26.7313	26.0769	26.0434	26.1578	25.5402			0.456019	0.32999	1.05747	B4DLN1;F6QW41;Q9UBX3;I3L1E8;F6RGN5	B4DLN1
26.266	26.6103	26.1202	25.7345	25.9775	26.215			0.822234	0.356554	1.77488	B4DLR8;P15559;H3BRK3;H3BNV2	B4DLR8;P15559;H3BRK3;H3BNV2	NAD(P)H dehydrogenase [quinone] 1	NQO1
NaN	NaN	NaN	NaN	NaN	17.3878			0	NaN	0	B4DQA8;Q96QI9;K7EJC8;E9PCW1;O95249;F6RU00;G5E9T8;A0A087WYX5	B4DQA8;Q96QI9;K7EJC8;E9PCW1;O95249;F6RU00;G5E9T8;A0A087WYX5	Golgi SNAP receptor complex member 1	GOSR1
21.9017	NaN	21.7835	21.6369	21.8343	21.9695			0.0755094	0.0290124	0.219414	B4DQT1;B4DVN3;E7ESC7;Q7L5Y9;D6RIB6;D6RID6;D6RE80;D6RDW4;D6REW7;D6RA86	B4DQT1;B4DVN3;E7ESC7;Q7L5Y9;D6RIB6;D6RID6;D6RE80;D6RDW4;D6REW7	Macrophage erythroblast attacher	MAEA
22.661	22.2739	22.3108	22.2897	22.9128	23.2117			0.582311	-0.389521	-1.30588	B4DR61;P61619	B4DR61;P61619	Protein transport protein Sec61 subunit alpha isoform 1	SEC61A1
21.9643	21.285	21.0313	21.7666	22.2539	22.6225			0.990298	-0.787465	-2.112	B4DR80;Q9Y6E0;H0Y630;Q5JV98;Q5JV99	B4DR80;Q9Y6E0;H0Y630;Q5JV98	Serine/threonine-protein kinase 24;Serine/threonine-protein kinase 24 36 kDa subunit;Serine/threonine-protein kinase 24 12 kDa subunit	STK24
NaN	NaN	NaN	NaN	NaN	20.8814			0	NaN	0	B4DT96;C9JYA1;O15504;F8WC66	B4DT96;C9JYA1;O15504;F8WC66	Nucleoporin-like protein 2	NUPL2
21.9094	NaN	NaN	NaN	NaN	NaN			0	NaN	0	F5H6D8;B4DTN4;H0YFV6;Q86U44	F5H6D8;B4DTN4;H0YFV6;Q86U44	N6-adenosine-methyltransferase 70 kDa subunit	METTL3
NaN	NaN	NaN	NaN	NaN	21.639			0	NaN	0	B4DUA7;Q9NX70;M0R3F3	B4DUA7;Q9NX70;M0R3F3	Mediator of RNA polymerase II transcription subunit 29	IXL;MED29
25.2008	24.7105	25.2033	25.7727	25.6822	25.4181	+	p53_R175H	1.39874	-0.586138	-3.0004	B4DUC8;Q13126;J3QSB7;F2Z2F3;F8WES2;J3KRN1	B4DUC8;Q13126;J3QSB7	S-methyl-5-thioadenosine phosphorylase;Purine nucleoside phosphorylase	MTAP
22.7076	22.2679	22.7903	22.018	NaN	NaN			0	0.570561	0	E9PNU1;B4DXC8;Q9Y5B8	E9PNU1;B4DXC8;Q9Y5B8	Nucleoside diphosphate kinase 7	NME7
25.5261	25.5939	25.3021	25.5416	25.8509	25.6695			0.781836	-0.213285	-1.69532	B4DXZ6;P51114;E9PFF5;E7EU85;C9JZE0;C9JY20;C9JAJ4;C9IZ22;H7C4S4	B4DXZ6;P51114;E9PFF5;E7EU85	Fragile X mental retardation syndrome-related protein 1	FXR1
28.1103	27.5916	28.1526	27.9466	27.7951	28.0767			0.0202405	0.0120239	0.0607614	B4DY09;Q12905;X6R6Z1;A0A0A0MRL0	B4DY09;Q12905;X6R6Z1	Interleukin enhancer-binding factor 2	ILF2
NaN	23.579	23.768	23.592	23.5695	23.2767			0.547906	0.194112	1.30422	B4DZG7;P40616;F8VYN9;F8W1Z8	B4DZG7;P40616;F8VYN9	ADP-ribosylation factor-like protein 1	ARL1
24.6579	24.5639	24.6386	24.8613	24.6498	24.7103			0.804678	-0.120289	-1.74026	Q8NBY1;B4E0Y9;Q9P289;C9JDH9;C9J6L2;C9JCC0;C9J232;H7C279;O00506;C9JJV0	Q8NBY1;B4E0Y9;Q9P289	Serine/threonine-protein kinase 26	STK26
22.5145	22.4095	22.8696	22.2079	22.3189	22.1933			1.16257	0.357811	2.47232	B4E1G1;Q9BUN8;E5RGY0	B4E1G1;Q9BUN8;E5RGY0	Derlin-1	DERL1
22.959	23.69	23.1902	NaN	23.3831	23.4549			0.185188	-0.139254	-0.497768	H0Y9V7;B4E2Q0;P98194;H0Y8X9;H0Y9S7	H0Y9V7;B4E2Q0;P98194;H0Y8X9	Calcium-transporting ATPase;Calcium-transporting ATPase type 2C member 1	ATP2C1
23.887	24.3776	24.0656	24.2149	24.1098	23.747			0.160428	0.0861378	0.427312	B5MBZ0;Q9HC35	B5MBZ0;Q9HC35	Echinoderm microtubule-associated protein-like 4	EML4
NaN	NaN	NaN	NaN	NaN	19.7186			0	NaN	0	B5MC02;Q8NFT2	B5MC02;Q8NFT2	Metalloreductase STEAP2	STEAP2
NaN	19.8669	NaN	NaN	NaN	NaN			0	NaN	0	B5MC35;B5MD16;B5MCA1;Q96G28	B5MC35;B5MD16;B5MCA1;Q96G28	Cilia- and flagella-associated protein 36	CFAP36
NaN	NaN	NaN	NaN	NaN	21.953			0	NaN	0	B5MC98;Q9HCU5	B5MC98;Q9HCU5	Prolactin regulatory element-binding protein	PREB
26.1737	26.3169	26.3416	26.1047	26.1638	26.1899			1.00661	0.124617	2.1454	B5MCF9;O00541;B3KXD6;H7C267;H7BYY8	B5MCF9;O00541;B3KXD6	Pescadillo homolog	PES1
29.5772	29.9898	29.5613	29.6105	29.7643	29.1176			0.369024	0.211938	0.882108	B5MDF5;P62826;J3KQE5;F5H018;H0YFC6;B4DV51;A0A087X0W0	B5MDF5;P62826;J3KQE5;F5H018	GTP-binding nuclear protein Ran	RAN
NaN	NaN	NaN	22.1448	NaN	21.1341			0	NaN	0	B5MDQ0;Q2NKX8	B5MDQ0;Q2NKX8	DNA excision repair protein ERCC-6-like	ERCC6L
27.8379	28.2094	27.7532	27.709	27.7582	27.8692			0.450154	0.154681	1.04579	Q99613;B5ME19;H3BPE3;H3BPE4;H3BTY8	Q99613;B5ME19	Eukaryotic translation initiation factor 3 subunit C;Eukaryotic translation initiation factor 3 subunit C-like protein	EIF3C;EIF3CL
24.193	23.3928	23.5624	24.0261	24.5116	23.7984			0.543881	-0.395958	-1.23076	E7EW69;E7EX04;B5ME97;Q9P0V9;F5GYV2;F5H1F2	E7EW69;E7EX04;B5ME97;Q9P0V9	Septin-10	2019-09-10
NaN	NaN	NaN	NaN	21.5949	NaN			0	NaN	0	E7ESU0;E7EST9;B5MEG5;O94966	E7ESU0;E7EST9;B5MEG5;O94966	Ubiquitin carboxyl-terminal hydrolase;Ubiquitin carboxyl-terminal hydrolase 19	USP19
NaN	NaN	NaN	NaN	NaN	21.5403			0	NaN	0	G3V195;G3V1D0;B7WPE2;H0Y3M3;Q32P44	G3V195;G3V1D0;B7WPE2;H0Y3M3;Q32P44	Echinoderm microtubule-associated protein-like 3	EML3
23.5836	22.9466	23.7931	23.2165	23.5797	23.8042			0.108791	-0.0923373	-0.301002	B7WPG3;C9IYN3;D6W592;Q8WVV9;H7C464;C9JJZ7;H7BXH8	B7WPG3;C9IYN3;D6W592;Q8WVV9;H7C464	Heterogeneous nuclear ribonucleoprotein L-like	HNRNPLL;HNRPLL
NaN	NaN	NaN	NaN	NaN	19.2163			0	NaN	0	H0YE35;B7WPL0;Q9NVN3;Q9NPQ8	H0YE35;B7WPL0;Q9NVN3;Q9NPQ8	Synembryn-B;Synembryn-A	RIC8A;RIC8B
NaN	NaN	NaN	NaN	NaN	21.5633			0	NaN	0	K7ELZ6;K7EM24;K7EN36;B7Z641;B7Z2A9;Q93050	K7ELZ6;K7EM24;K7EN36;B7Z641;B7Z2A9;Q93050	V-type proton ATPase subunit a;V-type proton ATPase 116 kDa subunit a isoform 1	ATP6V0A1
NaN	NaN	NaN	NaN	22.1824	NaN			0	NaN	0	B7Z2R7;Q5T8D3	B7Z2R7;Q5T8D3	Acyl-CoA-binding domain-containing protein 5	ACBD5
NaN	NaN	NaN	NaN	NaN	20.5502			0	NaN	0	B7Z2Y2;Q14746	B7Z2Y2;Q14746	Conserved oligomeric Golgi complex subunit 2	COG2
NaN	NaN	NaN	NaN	NaN	20.0733			0	NaN	0	B7Z5N5;Q15796;H3BVD1;K7EJX0;O15198;H0YMP2;H0YNV1;H0YL71;K7ESI8;K7EL92;H0YKE2;H3BP09;K7ERC7;H0YAK7	B7Z5N5;Q15796;H3BVD1;K7EJX0;O15198	Mothers against decapentaplegic homolog;Mothers against decapentaplegic homolog 2;Mothers against decapentaplegic homolog 9	SMAD2;SMAD3;SMAD9
NaN	NaN	NaN	NaN	NaN	NaN			-4.34294e-08	0	0	B7Z6B6;B7Z6Q2;D6RJ07;Q9UL40	B7Z6B6;B7Z6Q2;D6RJ07;Q9UL40	Zinc finger protein 346	ZNF346
26.0687	26.0397	26.1228	26.0245	25.8444	25.9796			1.00807	0.127555	2.14838	B7Z6D5;Q96GQ7;A0A087X059;A0A087WYH5	B7Z6D5;Q96GQ7	Probable ATP-dependent RNA helicase DDX27	DDX27
24.4034	24.4387	24.6585	24.3807	24.767	24.7585			0.377555	-0.135201	-0.89954	B7Z7F3;Q9H6Z4;K7EIJ4;K7ENJ2;K7EID7;K7ENB9;K7EPW1;K7EN31	B7Z7F3;Q9H6Z4;K7EIJ4	Ran-binding protein 3	RANBP3
24.7282	25.1559	24.7882	24.839	24.8579	24.8396			0.12362	0.0452499	0.338111	B7Z9I1;Q5T4U5;P11310;H0YDT5;E9PJM9	B7Z9I1;Q5T4U5;P11310	Medium-chain specific acyl-CoA dehydrogenase, mitochondrial	ACADM
NaN	NaN	NaN	NaN	NaN	22.5827			0	NaN	0	B7ZAX5;Q01415;H0YLL3;H0YLL8;H0YK10	B7ZAX5;Q01415	N-acetylgalactosamine kinase	GALK2
24.2201	24.3663	23.9948	24.3494	24.4269	24.2057			0.457569	-0.13361	-1.06056	B7ZC38;Q9NR46;B7ZC39;F8WFB9;G5E9J1	B7ZC38;Q9NR46;B7ZC39	Endophilin-B2	SH3GLB2
NaN	NaN	NaN	NaN	NaN	21.1143			0	NaN	0	B7ZKQ9;F5H4X0;Q8WTV0	B7ZKQ9;F5H4X0;Q8WTV0	Scavenger receptor class B member 1	SCARB1
NaN	NaN	21.5193	NaN	NaN	NaN			0	NaN	0	C9JEL3;B9A044;B8ZZ50;O60573;B4E1E4;B9A023;B8ZZL3	C9JEL3;B9A044;B8ZZ50;O60573;B4E1E4;B9A023;B8ZZL3	Eukaryotic translation initiation factor 4E type 2	EIF4E2
21.4048	20.998	NaN	21.955	22.0577	21.9134	+	p53_R175H	1.76309	-0.774003	-4.79524	H7C173;H7C202;B8ZZ87;Q6P582;Q6NZ67;H7BZ50	H7C173;H7C202;B8ZZ87;Q6P582;Q6NZ67;H7BZ50	Mitotic-spindle organizing protein 2A;Mitotic-spindle organizing protein 2B	MZT2B;MZT2A
23.473	23.1552	23.4051	22.7372	23.0088	22.7567	+	p53_R175H	1.76161	0.510213	3.91546	B8ZZA8;B8ZZC5;C9JIJ6	B8ZZA8;B8ZZC5		GLS
22.7198	NaN	NaN	NaN	NaN	22.514			0	0.205818	0	B8ZZK5;O43924;C9IZ52	B8ZZK5;O43924;C9IZ52	Retinal rod rhodopsin-sensitive cGMP 3,5-cyclic phosphodiesterase subunit delta	PDE6D
25.6745	26.2825	25.6176	25.7963	26.1059	25.9096			0.125133	-0.0790431	-0.341855	B8ZZN6;P63165;B8ZZJ0;B9A032;B8ZZ67	B8ZZN6;P63165;B8ZZJ0;B9A032	Small ubiquitin-related modifier 1	SUMO1
NaN	27.0519	25.2252	25.8002	NaN	25.0233			0.267442	0.726773	0.732244	B8ZZQ6;P06454;B8ZZA1;B8ZZW7;H7C2N1;A0A087WUT1	B8ZZQ6;P06454;B8ZZA1;B8ZZW7;H7C2N1	Prothymosin alpha;Prothymosin alpha, N-terminally processed;Thymosin alpha-1	PTMA
24.8376	24.2843	24.6059	24.2966	24.4266	24.7729			0.132634	0.077233	0.36032	B9A018;Q53GS9;A0A087X1B2;C9JIU2;F8WC91;A0A087WW31;C9J0X5	B9A018;Q53GS9;A0A087X1B2	U4/U6.U5 tri-snRNP-associated protein 2	USP39
23.3009	23.9535	23.1776	23.6327	23.494	22.9047			0.151826	0.13354	0.406808	J3KMX2;B9EGA3;Q92925;J3QWB6;Q6STE5	J3KMX2;B9EGA3;Q92925;J3QWB6	SWI/SNF-related matrix-associated actin-dependent regulator of chromatin subfamily D member 2	SMARCD2
NaN	NaN	21.6812	NaN	20.8356	NaN			0	0.845579	0	B9ZVN9;O95602	B9ZVN9;O95602	DNA-directed RNA polymerase;DNA-directed RNA polymerase I subunit RPA1	POLR1A
23.6696	23.581	23.8833	23.5741	23.4464	23.4882			1.00455	0.208344	2.14117	B9ZVT1;Q8IXT5;E5RJW8;E5RHG1;E5RJ83;E5RJV8	B9ZVT1;Q8IXT5	RNA-binding protein 12B	RBM12B
22.9134	22.3349	22.6983	NaN	NaN	22.8883			0	-0.239389	0	C9IY40;Q5T653	C9IY40;Q5T653	39S ribosomal protein L2, mitochondrial	MRPL2
NaN	NaN	NaN	NaN	NaN	19.9956			0	NaN	0	C9J9F0;C9IZE0;C9JE08;C9J614;C9IY67;F5GZP3;H3BRJ5;Q8IWR1	C9J9F0;C9IZE0;C9JE08;C9J614;C9IY67;F5GZP3;H3BRJ5;Q8IWR1	Tripartite motif-containing protein 59	TRIM59
20.9683	21.1829	21.0729	NaN	NaN	21.0653			0	0.00945218	0	C9JGJ9;F8WB99;C9IYK6;C9JTE9;H7C5E2;Q9UHQ4	C9JGJ9;F8WB99;C9IYK6;C9JTE9;H7C5E2;Q9UHQ4	B-cell receptor-associated protein 29	BCAP29
NaN	NaN	NaN	22.8015	NaN	NaN			0	NaN	0	C9K0A2;F8WC71;C9IZV9;C9J7A9;C9JSA6;C9J5V4;C9JTY5;C9JZY3;C9J0A4;F6TJN8;P57723	C9K0A2;F8WC71;C9IZV9;C9J7A9;C9JSA6;C9J5V4;C9JTY5;C9JZY3;C9J0A4;F6TJN8;P57723	Poly(rC)-binding protein 4	PCBP4
NaN	NaN	NaN	NaN	20.8382	NaN			0	NaN	0	C9JA90;C9J5P1;C9IZY1;C9JNE2;Q9Y530	C9JA90;C9J5P1;C9IZY1;C9JNE2;Q9Y530	O-acetyl-ADP-ribose deacetylase 1	OARD1
NaN	NaN	NaN	NaN	NaN	20.3669			0	NaN	0	C9IZY8;F8W1F5;Q8IVF7;Q96PY5	C9IZY8;F8W1F5;Q8IVF7;Q96PY5	Formin-like protein 3;Formin-like protein 2	FMNL2;FMNL3
27.0291	27.2657	26.8193	27.0998	27.1024	27.3148			0.383458	-0.134273	-0.911569	C9J0K6;P30626;B4DHQ6	C9J0K6;P30626;B4DHQ6	Sorcin	SRI
25.1738	24.5724	25.2885	25.0743	25.2856	25.7146			0.523353	-0.346653	-1.1905	D6RBD7;C9J1V9;O43324;H0YAL7;D6RCQ0	D6RBD7;C9J1V9;O43324;H0YAL7;D6RCQ0	Eukaryotic translation elongation factor 1 epsilon-1	EEF1E1;EEF1E1-BLOC1S5
22.3461	NaN	NaN	23.0608	NaN	NaN			0	-0.714796	0	C9J2G0;F8W733;Q9NXR7;A0A075B7D2	C9J2G0;F8W733;Q9NXR7;A0A075B7D2	BRCA1-A complex subunit BRE	BRE
NaN	23.0246	NaN	NaN	NaN	22.5139			0	0.510622	0	C9JGH7;C9J2X8;Q53SE3;O43929	C9JGH7;C9J2X8;Q53SE3;O43929	Origin recognition complex subunit 4	ORC4;ORC4L
24.98	24.9876	25.2451	25.2705	25.3498	24.9216			0.279821	-0.109731	-0.695516	C9J2Y9;P30876;C9J4M6	C9J2Y9;P30876;C9J4M6	DNA-directed RNA polymerase;DNA-directed RNA polymerase II subunit RPB2	POLR2B
22.3027	21.5828	21.5834	21.7737	NaN	NaN			0	0.0492058	0	C9J381;P20839;C9J029;H7C5T1;H7C511;C9K0R9	C9J381;P20839;C9J029;H7C5T1;H7C511;C9K0R9	Inosine-5-monophosphate dehydrogenase;Inosine-5-monophosphate dehydrogenase 1	IMPDH1
21.7053	21.3874	21.9008	21.5013	21.7115	21.6297			0.112833	0.0502904	0.311188	C9J3D7;Q9UKG9	C9J3D7;Q9UKG9	Peroxisomal carnitine O-octanoyltransferase	CROT
NaN	NaN	NaN	NaN	NaN	19.3807			0	NaN	0	C9J3I4;O60507	C9J3I4;O60507	Protein-tyrosine sulfotransferase 1	TPST1
NaN	NaN	NaN	NaN	NaN	20.3536			0	NaN	0	F8WAU7;C9JR77;C9J463;C9JZ27;C9JDJ8;C9JRY4;C9JNZ0;Q96IW7	F8WAU7;C9JR77;C9J463;C9JZ27;C9JDJ8;C9JRY4;C9JNZ0;Q96IW7	Vesicle-trafficking protein SEC22a	SEC22A
26.9643	27.4847	26.8869	27.316	26.9	27.3441			0.114798	-0.0747019	-0.316123	C9J4Z3;P61513;M0R0A1;Q6P4E4;E9PEL3;M0R2L6;G5E9R3;A6NKH3	C9J4Z3;P61513;M0R0A1;Q6P4E4;E9PEL3;M0R2L6	60S ribosomal protein L37a	RPL37A
NaN	NaN	NaN	NaN	NaN	23.6127			0	NaN	0	H7C5M9;C9JSA3;C9JND6;C9J6F3;C9J5C3;Q9BUL8;F8WDF3;C9J932;C9J363	H7C5M9;C9JSA3;C9JND6;C9J6F3;C9J5C3;Q9BUL8;F8WDF3;C9J932;C9J363	Programmed cell death protein 10	PDCD10
NaN	NaN	NaN	NaN	NaN	21.475			0	NaN	0	C9JJV6;C9JZL8;C9J5M0;C9JC07;Q96S97	C9JJV6;C9JZL8;C9J5M0;C9JC07;Q96S97	Myeloid-associated differentiation marker	MYADM
22.5826	22.525	23.0938	22.6321	22.9138	23.4184			0.36283	-0.25433	-0.869413	C9J5N1;Q9BTE6;K7EQ85;L7N2F4	C9J5N1;Q9BTE6	Alanyl-tRNA editing protein Aarsd1	PTGES3L-AARSD1;AARSD1
NaN	NaN	NaN	NaN	NaN	21.5582			0	NaN	0	H7BXQ8;C9J5N7;Q8N2F6	H7BXQ8;C9J5N7;Q8N2F6	Armadillo repeat-containing protein 10	ARMC10
NaN	NaN	NaN	21.1109	NaN	NaN			0	NaN	0	F8WCJ1;C9J7B5;Q9GZV4;C9J4W5	F8WCJ1;C9J7B5;Q9GZV4;C9J4W5	Eukaryotic translation initiation factor 5A;Eukaryotic translation initiation factor 5A-2	EIF5A2
NaN	NaN	NaN	NaN	NaN	19.5434			0	NaN	0	F8WBE2;C9J8K7;E9PHG5;Q6UW02	F8WBE2;C9J8K7;E9PHG5;Q6UW02	Cytochrome P450 20A1	CYP20A1
23.3769	23.5244	23.2926	23.9881	23.7819	24.1064	+	p53_R175H	2.06683	-0.560804	-4.81184	C9J8Q5;P51649	C9J8Q5;P51649	Succinate-semialdehyde dehydrogenase, mitochondrial	ALDH5A1
23.2339	22.8043	23.189	23.2505	23.0116	23.19			0.185822	-0.0749836	-0.486761	C9J8R4;C9JVE2;Q96GG9;C9JRU6;C9J0B2;C9JUW4	C9J8R4;C9JVE2;Q96GG9;C9JRU6;C9J0B2;C9JUW4	DCN1-like protein;DCN1-like protein 1	DCUN1D1
23.7532	23.704	23.1361	23.313	23.4284	24.4119			0.176713	-0.186697	-0.465615	C9J8T6;Q14061;H7C4E5	C9J8T6;Q14061;H7C4E5	Cytochrome c oxidase copper chaperone	COX17
22.2895	22.1499	21.9654	22.4173	22.4741	NaN			1.06709	-0.310791	-2.52651	C9J979;Q5TA45;E9PMA2;A0A0D9SGA8;H0YE15;E9PJG0;E9PKA4;E9PNS4;A0A087WXT8;Q96HV7;C9IYS7;A0A087WYI0	C9J979;Q5TA45;E9PMA2;A0A0D9SGA8;H0YE15;E9PJG0;E9PKA4;E9PNS4;A0A087WXT8;Q96HV7;C9IYS7;A0A087WYI0	Integrator complex subunit 11	CPSF3L
NaN	NaN	NaN	NaN	22.8562	NaN			0	NaN	0	C9JA28;Q9UNL2	C9JA28;Q9UNL2	Translocon-associated protein subunit gamma	SSR3
24.066	24.9082	24.3728	24.4505	24.217	24.1049			0.290978	0.191575	0.719356	C9JA36;P54709;H7C4L9;C9JXZ1	C9JA36;P54709;H7C4L9;C9JXZ1	Sodium/potassium-transporting ATPase subunit beta-3	ATP1B3
NaN	NaN	NaN	NaN	21.7394	NaN			0	NaN	0	C9JAW5;C9JNU6;Q9Y241	C9JAW5;C9JNU6;Q9Y241	HIG1 domain family member 1A, mitochondrial	HIGD1A
24.0863	23.5514	23.5622	23.7292	23.8839	23.8925			0.21477	-0.101878	-0.552766	C9JAZ1;O75431;C9JNK6;F8WE26	C9JAZ1;O75431;C9JNK6	Metaxin-2	MTX2
22.704	NaN	22.4658	22.3516	22.4642	22.4212			0.75041	0.17254	1.75426	C9JB30;Q9UPY8	C9JB30;Q9UPY8	Microtubule-associated protein RP/EB family member 3	MAPRE3
24.1441	24.3029	23.8582	23.9765	23.3013	23.0692			1.01574	0.652761	2.16415	C9JBI3;P78330	C9JBI3;P78330	Phosphoserine phosphatase	PSPH
26.3091	26.1055	26.2467	26.4254	26.6444	26.8081	+	p53_R175H	1.48888	-0.405535	-3.21473	C9JCC6;Q14919;E9PNC7;E9PQX9;E9PMW2	C9JCC6;Q14919;E9PNC7;E9PQX9	Dr1-associated corepressor	DRAP1
NaN	NaN	NaN	NaN	NaN	21.899			0	NaN	0	C9JE12;C9JCW7;Q9BVT8	C9JE12;C9JCW7;Q9BVT8	Transmembrane and ubiquitin-like domain-containing protein 1	TMUB1
NaN	NaN	NaN	NaN	NaN	19.153			0	NaN	0	C9JDZ2;Q9NVQ4	C9JDZ2;Q9NVQ4	Fas apoptotic inhibitory molecule 1	FAIM
23.8391	23.8819	24.0719	24.148	24.0355	24.211			1.07018	-0.200517	-2.27688	C9JG97;C9JEH3;Q13685;C9JTS3;H7C0R2	C9JG97;C9JEH3;Q13685;C9JTS3	Angio-associated migratory cell protein	AAMP
NaN	19.3448	NaN	NaN	NaN	NaN			0	NaN	0	C9JEJ2;P49585;H7BZN1;H7C1T3;C9J050;Q9Y5K3	C9JEJ2;P49585;H7BZN1;H7C1T3;C9J050;Q9Y5K3	Choline-phosphate cytidylyltransferase A;Choline-phosphate cytidylyltransferase B	PCYT1A;PCYT1B
NaN	NaN	NaN	NaN	NaN	19.7271			0	NaN	0	H7BZJ8;C9JEV0;P25311	H7BZJ8;C9JEV0;P25311	Zinc-alpha-2-glycoprotein	AZGP1
23.1619	22.9873	23.5572	23.4623	23.2198	23.1668			0.0880554	-0.0474656	-0.247816	H7C286;C9JEV6;Q9UJ70;E9PPU6;H7C3G9;H0YC94;H0YEB7	H7C286;C9JEV6;Q9UJ70;E9PPU6;H7C3G9	N-acetyl-D-glucosamine kinase	NAGK
22.0925	NaN	23.5974	NaN	22.7504	NaN			0	0.0945168	0	C9JEV9;O95639;B7Z7B0	C9JEV9;O95639;B7Z7B0	Cleavage and polyadenylation specificity factor subunit 4	CPSF4
NaN	NaN	NaN	NaN	NaN	21.3996			0	NaN	0	C9JF46	C9JF46		LIMS1
25.0947	25.6283	25.1341	25.0565	25.1102	25.1209			0.476627	0.18985	1.09838	C9JFE4;Q13098;A0A096LP07;A0A096LPJ3;A8K070;J3KSA5;J3QLT0;J3KRJ4;J3QS88;J3KTB0;J3QQX0;J3QS84;J3QLE8;J3QL53;J3KRE8	C9JFE4;Q13098;A0A096LP07;A0A096LPJ3;A8K070	COP9 signalosome complex subunit 1	GPS1
24.3455	24.8148	24.6688	24.3454	24.5387	24.6439			0.241467	0.100341	0.612195	C9JG87;Q9NYK5	C9JG87;Q9NYK5	39S ribosomal protein L39, mitochondrial	MRPL39
NaN	NaN	NaN	20.6608	NaN	NaN			0	NaN	0	C9JGI3;P19971	C9JGI3;P19971	Thymidine phosphorylase	TYMP
NaN	NaN	NaN	NaN	20.6641	NaN			0	NaN	0	C9JGQ0;H7C372;P53814	C9JGQ0;H7C372;P53814	Smoothelin	SMTN
21.9054	21.8209	21.7011	22.0076	21.9322	21.9078			0.988307	-0.140043	-2.10794	C9JI91;Q9BRZ2;A0A0D9SF19	C9JI91;Q9BRZ2	E3 ubiquitin-protein ligase TRIM56	TRIM56
25.0466	24.6901	25.1616	25.3318	25.4115	25.2357			1.12389	-0.360278	-2.38984	C9JIF9;P13798;H7C393;H7C1U0;C9JLK2;F8WEH5;H0YFE5	C9JIF9;P13798;H7C393;H7C1U0	Acylamino-acid-releasing enzyme	APEH
25.9994	25.6873	25.8732	25.5407	25.647	25.5882			1.28013	0.261304	2.7296	C9JIZ6;P07602;Q5BJH1;A0A0J9YXB8	C9JIZ6;P07602;Q5BJH1	Prosaposin;Saposin-A;Saposin-B-Val;Saposin-B;Saposin-C;Saposin-D	PSAP
23.6908	24.1189	23.9578	24.3128	23.9995	23.9734			0.44851	-0.172773	-1.04252	C9JJ19;P82930;A0A087WUZ8	C9JJ19;P82930;A0A087WUZ8	28S ribosomal protein S34, mitochondrial	MRPS34
NaN	NaN	NaN	NaN	NaN	21.7465			0	NaN	0	C9JKI3	C9JKI3	Caveolin	CAV1
24.1592	22.9373	23.1668	23.3853	23.5201	23.598			0.0739224	-0.0800476	-0.21061	C9JLU1;P52434	C9JLU1;P52434	DNA-directed RNA polymerases I, II, and III subunit RPABC3	POLR2H
23.2601	23.5221	23.2874	23.3772	23.3182	23.1175			0.304442	0.0855656	0.747912	I3L2L5;I3L4Q0;C9JLW8;I3L317	I3L2L5;I3L4Q0;C9JLW8;I3L317	Protein FAM195B	FAM195B
NaN	NaN	NaN	22.003	NaN	21.9524			0	NaN	0	C9JT95;C9JMP5;Q9BQ15;F8WAF5;H7C0W4;Q96AH0	C9JT95;C9JMP5;Q9BQ15	SOSS complex subunit B1	NABP2
23.7816	23.2247	23.8034	23.6039	23.9434	23.8263			0.367302	-0.187989	-0.878582	C9JN15;E9PG73;Q13427;C9JT64;C9J679;C9JM79	C9JN15;E9PG73;Q13427;C9JT64;C9J679;C9JM79	Peptidyl-prolyl cis-trans isomerase;Peptidyl-prolyl cis-trans isomerase G	PPIG
28.6741	29.0554	28.6617	28.8702	29.0128	28.8913			0.394847	-0.127722	-0.9347	C9JXB8;C9JNW5;P83731	C9JXB8;C9JNW5;P83731	60S ribosomal protein L24	RPL24
NaN	NaN	NaN	NaN	NaN	18.6609			0	NaN	0	C9JNZ1;C9JVG3;C9JWG0;C9JTZ5;C9JUW1;F2Z3H1;C9J3M0;F2Z3P4;F8WC70	C9JNZ1;C9JVG3;C9JWG0;C9JTZ5;C9JUW1		UGP2
25.0082	24.7763	24.5673	24.3305	24.3762	24.0733	+	p53_R175H	1.52646	0.523928	3.30642	C9JQV0;Q9BRJ6;H7C0T1;H7C2R9	C9JQV0;Q9BRJ6;H7C0T1;H7C2R9	Uncharacterized protein C7orf50	C7orf50
NaN	20.4672	20.59	NaN	NaN	NaN			0	NaN	0	C9JRD2;C9JXB9;P25686;C9J1G2;E7ETU0;C9JX00	C9JRD2;C9JXB9;P25686	DnaJ homolog subfamily B member 2	DNAJB2
22.3346	NaN	22.3582	NaN	NaN	NaN			0	NaN	0	C9JRJ5;Q9UGP4	C9JRJ5;Q9UGP4	LIM domain-containing protein 1	LIMD1
NaN	NaN	NaN	NaN	21.7963	NaN			0	NaN	0	C9JY28;H7C4Q5;C9JRX8;F5H189;Q9HD34	C9JY28;H7C4Q5;C9JRX8;F5H189;Q9HD34	LYR motif-containing protein 4	LYRM4
25.3803	26.0235	25.6381	25.1631	25.4705	25.7017			0.411173	0.235559	0.967694	C9JRZ6;Q9NX63;F8WAR4	C9JRZ6;Q9NX63;F8WAR4	MICOS complex subunit MIC19	CHCHD3
NaN	NaN	NaN	NaN	NaN	NaN			-4.34294e-08	0	0	H7C2K2;C9JSC3;Q9NZQ3	H7C2K2;C9JSC3;Q9NZQ3	NCK-interacting protein with SH3 domain	NCKIPSD
NaN	NaN	NaN	NaN	NaN	22.4458			0	NaN	0	C9JSZ1	C9JSZ1		FUBP1
NaN	NaN	NaN	NaN	20.7964	NaN			0	NaN	0	C9JWM9;C9JVQ5;O94887	C9JWM9;C9JVQ5;O94887	FERM, RhoGEF and pleckstrin domain-containing protein 2	FARP2
23.6146	NaN	22.7945	NaN	NaN	NaN			0	NaN	0	C9JXK0;Q14739	C9JXK0;Q14739	Lamin-B receptor	LBR
NaN	NaN	NaN	NaN	19.9285	NaN			0	NaN	0	H7C0E6;C9JYA6;O75319	H7C0E6;C9JYA6;O75319	RNA/RNP complex-1-interacting phosphatase	DUSP11
20.5571	NaN	NaN	NaN	NaN	NaN			0	NaN	0	E7EVL6;C9JZE3;C9JYJ8;Q9BWE0	E7EVL6;C9JZE3;C9JYJ8;Q9BWE0	Replication initiator 1	REPIN1
NaN	NaN	NaN	NaN	NaN	22.5169			0	NaN	0	C9JYM0;O75817	C9JYM0;O75817	Ribonuclease P protein subunit p20	POP7
22.6756	22.088	22.6808	22.7658	23.2319	22.519			0.551309	-0.357442	-1.2453	C9JYN0;A0A0U1RQT9;Q16563	C9JYN0;A0A0U1RQT9;Q16563	Synaptophysin-like protein 1	SYPL1
NaN	22.1808	22.0824	22.8512	22.3551	22.8771			1.06924	-0.562902	-2.53216	C9JYQ9;H0Y8C2;Q6P5R6	C9JYQ9;H0Y8C2;Q6P5R6	60S ribosomal protein L22-like 1	RPL22L1
NaN	NaN	NaN	NaN	NaN	21.5631			0	NaN	0	K7ENL4;J3QL63;J3QL47;J3KS67;C9JYS5;Q9NYZ1	K7ENL4;J3QL63;J3QL47;J3KS67;C9JYS5;Q9NYZ1	Golgi apparatus membrane protein TVP23 homolog;Golgi apparatus membrane protein TVP23 homolog B	TVP23B;TVP23C
NaN	NaN	NaN	NaN	NaN	22.6342			0	NaN	0	H7C4M9;C9JZG9;C9JZY6;P62256	H7C4M9;C9JZG9;C9JZY6;P62256	Ubiquitin-conjugating enzyme E2 H	UBE2H
24.3048	24.3541	23.8333	24.6176	24.3334	24.8745			0.909899	-0.444412	-1.9493	C9JZR2;O60716;H0YC95	C9JZR2;O60716	Catenin delta-1	CTNND1
NaN	NaN	NaN	NaN	NaN	19.5363			0	NaN	0	C9K0P9;I3L0M7;I3L2W9;I3L2N2;Q92997;O14641	C9K0P9;I3L0M7;I3L2W9;I3L2N2;Q92997;O14641	Segment polarity protein dishevelled homolog DVL-3;Segment polarity protein dishevelled homolog DVL-2	DVL3;DVL2
21.3334	21.2082	NaN	NaN	NaN	NaN			0	NaN	0	C9K0W8;H3BU86;O14662;Q96NX8;F8W9Z6	C9K0W8;H3BU86;O14662;Q96NX8;F8W9Z6	Syntaxin-16	STX16;STX16-NPEPL1
NaN	NaN	NaN	NaN	NaN	18.8543			0	NaN	0	M0QZ70;M0R1J0;D1MQ08;O15554	M0QZ70;M0R1J0;D1MQ08;O15554	Intermediate conductance calcium-activated potassium channel protein 4	KCNN4
NaN	NaN	21.6363	NaN	NaN	NaN			0	NaN	0	D3DTX6;Q96SB3	D3DTX6;Q96SB3	Neurabin-2	PPP1R9B
21.9481	NaN	NaN	NaN	NaN	NaN			0	NaN	0	F6U1T9;D3YTA9;P63098;H7BYZ3	F6U1T9;D3YTA9;P63098;H7BYZ3	Calcineurin subunit B type 1	PPP3R1
28.0243	28.1274	27.7334	28.1104	28.1578	28.0516			0.522316	-0.144887	-1.18846	D3YTB1;F8W727;P62910;D3YTI8	D3YTB1;F8W727;P62910	60S ribosomal protein L32	RPL32
NaN	NaN	NaN	21.2154	NaN	NaN			0	NaN	0	D3YTB5;P51617;H7C224;H7C1F0;H7C2I6;F8WAB6	D3YTB5;P51617;H7C224	Interleukin-1 receptor-associated kinase 1	IRAK1
NaN	21.1007	NaN	NaN	NaN	NaN			0	NaN	0	D4Q8H0;C9J3F7;Q9NYL2	D4Q8H0;C9J3F7;Q9NYL2	Mitogen-activated protein kinase kinase kinase MLT	pk;ZAK
24.1556	23.9767	24.2136	23.9117	23.9997	24.366			0.0502282	0.0228634	0.146271	D6R905;D6RIY6;Q06265;D6RA17;D6RAP4;H0Y9L5	D6R905;D6RIY6;Q06265;D6RA17;D6RAP4	Exosome complex component RRP45	EXOSC9
NaN	NaN	NaN	NaN	NaN	22.0523			0	NaN	0	D6R938;E9PBG7;E9PF82;Q13557;H0Y9C2;H7BXS4;Q9UQM7	D6R938;E9PBG7;E9PF82;Q13557;H0Y9C2;H7BXS4;Q9UQM7	Calcium/calmodulin-dependent protein kinase type II subunit delta;Calcium/calmodulin-dependent protein kinase type II subunit alpha	CAMK2D;CAMK2B;CAMK2A
NaN	NaN	NaN	NaN	NaN	21.742			0	NaN	0	D6R992;Q01201;D6RIV7	D6R992;Q01201;D6RIV7	Transcription factor RelB	RELB
NaN	NaN	NaN	NaN	NaN	21.5766			0	NaN	0	D6R9C7;D6RCM5;D6RDH6;K4DI92;Q6NW29	D6R9C7;D6RCM5;D6RDH6;K4DI92;Q6NW29	RWD domain-containing protein 4	RWDD4
NaN	NaN	NaN	NaN	18.5991	NaN			0	NaN	0	D6R9H7;E7EQ97;E7EPU7;P05496;Q06055;P48201	D6R9H7;E7EQ97;E7EPU7;P05496;Q06055;P48201	ATP synthase F(0) complex subunit C1, mitochondrial;ATP synthase F(0) complex subunit C2, mitochondrial;ATP synthase F(0) complex subunit C3, mitochondrial	ATP5G1;ATP5G2;ATP5G3
NaN	NaN	NaN	20.6245	NaN	NaN			0	NaN	0	D6R9M0	D6R9M0		KIF2A
NaN	NaN	20.6541	NaN	NaN	NaN			0	NaN	0	D6RER8;E7ESU6;D6RG31;D6RHF5;D6R9Q7;Q8NBW4	D6RER8;E7ESU6;D6RG31;D6RHF5;D6R9Q7;Q8NBW4	Sodium-coupled neutral amino acid transporter 9	SLC38A9
22.1146	NaN	22.2933	NaN	NaN	NaN			0	NaN	0	D6RC36;D6R9S0;D6RBN2;D6RBJ9;P32321;D6RAD7;D6RAR9	D6RC36;D6R9S0;D6RBN2;D6RBJ9;P32321;D6RAD7;D6RAR9	Deoxycytidylate deaminase	DCTD
NaN	NaN	NaN	NaN	NaN	19.128			0	NaN	0	D6RIZ4;D6RA47;D6RE79;Q14728	D6RIZ4;D6RA47;D6RE79;Q14728	Major facilitator superfamily domain-containing protein 10	MFSD10
NaN	NaN	NaN	NaN	NaN	21.6039			0	NaN	0	D6RA77;Q9BPZ3	D6RA77;Q9BPZ3	Polyadenylate-binding protein-interacting protein 2	PAIP2
NaN	20.2392	NaN	NaN	NaN	NaN			0	NaN	0	Q4VXL4;D6RAA5;Q4VXL8;E7EMZ9;E9PBC6;O95359;H0Y9C3;A0A0U1RRM9	Q4VXL4;D6RAA5;Q4VXL8;E7EMZ9;E9PBC6;O95359;H0Y9C3;A0A0U1RRM9	Transforming acidic coiled-coil-containing protein 2	TACC2
NaN	21.5912	22.4381	NaN	22.3474	NaN			0	-0.332791	0	D6RAD4;P50613;D6RFL0;D6RGG9;D6RI01;D6R9Z2;D6RF14;D6RIG9;A0A0D9SFW9;D6REC6;D6R9G1	D6RAD4;P50613	Cyclin-dependent kinase 7	CDK7
22.4579	22.9809	NaN	NaN	NaN	NaN			0	NaN	0	D6RAN8;Q9P0M9;H7C5U8	D6RAN8;Q9P0M9;H7C5U8	39S ribosomal protein L27, mitochondrial	MRPL27
22.8098	21.3589	22.8737	NaN	22.0465	NaN			0	0.300906	0	D6RB92;Q5JS54	D6RB92;Q5JS54	Proteasome assembly chaperone 4	PSMG4
NaN	NaN	NaN	NaN	NaN	18.724			0	NaN	0	D6RBR6;D6RFG3;D6REL6;I6L9I8;Q9H201;D6R907;D6RBI9	D6RBR6;D6RFG3;D6REL6;I6L9I8;Q9H201;D6R907;D6RBI9	Epsin-3	EPN3
NaN	NaN	NaN	NaN	NaN	20.8547			0	NaN	0	V9GY58;D6RBS5;Q8IZ81	V9GY58;D6RBS5;Q8IZ81	ELMO domain-containing protein 2	ELMOD2
24.4359	24.2753	25.0473	24.319	24.4739	24.6086			0.181513	0.119006	0.476782	D6RBV2;Q12907;D6RIU4;D6RDX1;D6RBH1	D6RBV2;Q12907;D6RIU4;D6RDX1	Vesicular integral-membrane protein VIP36	LMAN2
25.7621	26.4547	25.763	25.9699	25.8204	25.3638			0.3956	0.275277	0.936226	D6RBW1;P06730;H0Y8J7;D6RFJ3	D6RBW1;P06730;H0Y8J7	Eukaryotic translation initiation factor 4E	EIF4E
NaN	NaN	NaN	NaN	NaN	19.5839			0	NaN	0	D6RCB6;Q8IUF8	D6RCB6;Q8IUF8	Bifunctional lysine-specific demethylase and histidyl-hydroxylase MINA	MINA
24.2449	24.498	24.2926	23.8099	24.5974	24.5098			0.0519996	0.0394548	0.151173	D6RCD0;Q8NBQ5	D6RCD0;Q8NBQ5	Estradiol 17-beta-dehydrogenase 11	HSD17B11
NaN	NaN	NaN	NaN	22.0259	NaN			0	NaN	0	D6RCP9;D6RFG8;P27707;D6RG38	D6RCP9;D6RFG8;P27707	Deoxycytidine kinase	DCK
NaN	NaN	NaN	NaN	21.1761	NaN			0	NaN	0	D6RDA9;Q3MSN4;P04150	D6RDA9;Q3MSN4;P04150	Glucocorticoid receptor	NR3C1
21.805	23.179	23.18	23.208	23.2963	23.9506			0.673734	-0.763612	-1.48402	D6RDG3;H0Y9Y1	D6RDG3;H0Y9Y1	Transcription factor BTF3	BTF3
NaN	NaN	NaN	NaN	19.6409	NaN			0	NaN	0	D6RDU9;O75879;H0Y8G7;H0Y9F2;B4E0P2;D6REA0	D6RDU9;O75879;H0Y8G7;H0Y9F2;B4E0P2;D6REA0	Glutamyl-tRNA(Gln) amidotransferase subunit B, mitochondrial	GATB;PET112
NaN	NaN	NaN	NaN	NaN	18.614			0	NaN	0	D6RE00;Q9NYF3	D6RE00;Q9NYF3	Protein FAM53C	FAM53C
25.519	25.8565	25.6024	25.6257	25.7907	26.0468			0.435462	-0.161723	-1.01646	D6RGI3;D6RER5;Q9NVA2;D6RDU5;H0Y961;D6RDP1;D6R9Y6;B1AMS2;Q14141;H0Y9G8	D6RGI3;D6RER5;Q9NVA2;D6RDU5	Septin-11	2019-09-11
26.0977	26.4076	26.2536	26.1633	26.3011	26.2162			0.0952761	0.0261332	0.266518	D6REX3;O94979;H7BXG7;D6RHZ5;H0YAB3;H0Y8V7;H0Y9K1;H0Y8W8;H0Y9T9;H0YAF5;D6RE64;D6RCQ9	D6REX3;O94979;H7BXG7;D6RHZ5;H0YAB3	Protein transport protein Sec31A	SEC31A
20.3895	NaN	NaN	19.5818	20.0638	21.0659			0	0.152379	0	D6RF48;Q9P2W9;D6RC71	D6RF48;Q9P2W9	Syntaxin-18	STX18
22.7389	22.4772	22.6611	22.83	22.7717	22.9491			1.12913	-0.224501	-2.40096	D6RFW1;Q96EQ0	D6RFW1;Q96EQ0	Small glutamine-rich tetratricopeptide repeat-containing protein beta	SGTB
NaN	NaN	NaN	NaN	NaN	18.5716			0	NaN	0	D6RFW2;Q16880	D6RFW2;Q16880	2-hydroxyacylsphingosine 1-beta-galactosyltransferase	UGT8
NaN	NaN	NaN	NaN	NaN	21.1405			0	NaN	0	D6RHI7;D6RG18;P51946	D6RHI7;D6RG18;P51946	Cyclin-H	CCNH
NaN	NaN	NaN	NaN	NaN	17.7776			0	NaN	0	D6RGJ2;Q8NFZ5	D6RGJ2;Q8NFZ5	TNFAIP3-interacting protein 2	TNIP2
NaN	NaN	NaN	NaN	NaN	24.2541			0	NaN	0	D6RIE3;D6RGV5;H0UI06;P14406	D6RIE3;D6RGV5;H0UI06;P14406	Cytochrome c oxidase subunit 7A2, mitochondrial	COX7A2
NaN	NaN	NaN	NaN	NaN	21.3942			0	NaN	0	D6RGX2;Q9NUQ7;D6R9J7;D6RB53;D6RA67;H0YA18	D6RGX2;Q9NUQ7;D6R9J7;D6RB53;D6RA67;H0YA18	Ufm1-specific protease 2	UFSP2
22.8697	23.5286	22.9045	23.0444	23.1253	23.4591			0.164402	-0.108694	-0.436721	D6RGZ2;Q96J01	D6RGZ2;Q96J01	THO complex subunit 3	THOC3
NaN	NaN	NaN	NaN	NaN	20.2519			0	NaN	0	D6RJF0;D6RHD3;Q9BS16	D6RJF0;D6RHD3;Q9BS16	Centromere protein K	CENPK
22.151	21.5144	22.3596	21.5986	21.73	21.8116			0.491198	0.294953	1.12719	D6RHU3;P55212	D6RHU3;P55212	Caspase-6;Caspase-6 subunit p18;Caspase-6 subunit p11	CASP6
NaN	NaN	NaN	NaN	NaN	22.0856			0	NaN	0	D6RJ02;D6RJF2;D6RD97	D6RJ02;D6RJF2;D6RD97		PAIP1
NaN	22.6059	22.0958	NaN	22.1526	NaN			0	0.198276	0	E7EQY4;D6W5A2;E7EV10;Q9BTC8;E9PCS8	E7EQY4;D6W5A2;E7EV10;Q9BTC8;E9PCS8	Metastasis-associated protein MTA3	MTA3
22.0197	21.9505	NaN	NaN	22.1292	NaN			0	-0.144114	0	D6W5U7;Q9UJ98	D6W5U7;Q9UJ98	Cohesin subunit SA-3	STAG3
NaN	NaN	NaN	22.0252	NaN	NaN			0	NaN	0	E2QRF9;O75496;C9K0U5;H7C608	E2QRF9;O75496;C9K0U5;H7C608	Geminin	GMNN
26.3255	26.7806	26.435	26.0893	26.2514	26.1662			1.11873	0.344718	2.3789	E5KLJ5;E5KLJ6;O60313;E5KLK1;E5KLJ9;H7C141;H7C321;C9JMB8;C9JY58;A8MXB6	E5KLJ5;E5KLJ6;O60313;E5KLK1;E5KLJ9	Dynamin-like 120 kDa protein, mitochondrial;Dynamin-like 120 kDa protein, form S1	OPA1
NaN	NaN	NaN	NaN	NaN	19.8669			0	NaN	0	E5RFM2;E5RK82;E5RJF8;O15182	E5RFM2;E5RK82;E5RJF8;O15182	Centrin-3	CETN3
25.5731	25.5951	25.5319	25.2794	25.4557	25.6289			0.473359	0.112024	1.0919	E5RG17;Q6P1N9;G5EA19;U3KQS5;H0YBX2;E5RGF2;A0A0D9SGD3;E5RG62;E5RK70;E5RID7;E5RH86;E5RI69;E5RJY6	E5RG17;Q6P1N9;G5EA19;U3KQS5;H0YBX2;E5RGF2;A0A0D9SGD3	Putative deoxyribonuclease TATDN1	TATDN1
NaN	NaN	NaN	NaN	NaN	21.4785			0	NaN	0	E5RG44;E5RIT1;E5RGJ1;Q629K1	E5RG44;E5RIT1;E5RGJ1;Q629K1	Triple QxxK/R motif-containing protein	TRIQK
22.7069	21.7713	22.4719	22.5596	22.7902	22.4988			0.435314	-0.299457	-1.01616	E5RGC7;H0YAT2;Q9Y2Q9;E5RFH3;E5RK86	E5RGC7;H0YAT2;Q9Y2Q9;E5RFH3;E5RK86	28S ribosomal protein S28, mitochondrial	MRPS28
26.498	26.2845	26.4017	26.8578	26.8724	26.8728	+	p53_R175H	2.80105	-0.47293	-7.63437	E5RGN3;E5RIM7;O00244	E5RGN3;E5RIM7;O00244	Copper transport protein ATOX1	ATOX1
24.4041	25.7157	25.0702	25.0251	25.3477	25.0665			0.0744782	-0.0831356	-0.212089	E5RGS4;O60925	E5RGS4;O60925	Prefoldin subunit 1	PFDN1
NaN	NaN	NaN	NaN	NaN	25.1398			0	NaN	0	E5RGX5;Q93045	E5RGX5;Q93045	Stathmin;Stathmin-2	STMN2
NaN	NaN	NaN	NaN	NaN	18.4837			0	NaN	0	E5RH95;E5RIR7;E5RHH2;E5RI43;E9PF32	E5RH95;E5RIR7;E5RHH2;E5RI43;E9PF32		DENND3
26.9574	27.2669	27.0626	27.0816	27.01	27.1812			0.0149659	0.00467809	0.0451837	E5RHG8;Q15369;R4GMY8	E5RHG8;Q15369	Transcription elongation factor B polypeptide 1	TCEB1
29.0767	29.2813	29.2152	29.1387	29.205	29.6427			0.335958	-0.137728	-0.813928	E5RI99;P62888;A0A0C4DH44;A0A0B4J213;E5RJH3	E5RI99;P62888;A0A0C4DH44	60S ribosomal protein L30	RPL30
NaN	NaN	NaN	NaN	NaN	20.9114			0	NaN	0	E5RIE8;O43513	E5RIE8;O43513	Mediator of RNA polymerase II transcription subunit 7	MED7
NaN	NaN	NaN	22.3398	NaN	NaN			0	NaN	0	E5RIH5;Q6NXR4;E5RHM7	E5RIH5;Q6NXR4	TELO2-interacting protein 2	TTI2
NaN	NaN	21.4969	NaN	22.2537	22.0055			0	-0.632689	0	E5RIK9;Q96E29;E5RIY4	E5RIK9;Q96E29;E5RIY4	Transcription termination factor 3, mitochondrial	MTERF3
22.9133	22.6478	23.1555	23.0168	22.6627	23.3773			0.169251	-0.113411	-0.448146	E5RIP4;Q15043;E5RFZ8;E5RGA7;E5RJ40;E5RJG5	E5RIP4;Q15043;E5RFZ8;E5RGA7;E5RJ40;E5RJG5	Zinc transporter ZIP14	SLC39A14
26.8866	27.7709	27.084	27.2402	27.2692	27.5322			0.129547	-0.100054	-0.352742	E5RIW3;E5RJD8;O75347;E5RHG6;E5RIX8	E5RIW3;E5RJD8;O75347;E5RHG6	Tubulin-specific chaperone A	TBCA
25.9766	25.8055	26.0665	25.9369	25.9757	26.1967			0.319712	-0.086874	-0.780036	E5RJR5;P63208;E7ERH2;F8W8N3;E5RGM3	E5RJR5;P63208;E7ERH2;F8W8N3;E5RGM3	S-phase kinase-associated protein 1	SKP1
21.9713	NaN	NaN	NaN	NaN	NaN			0	NaN	0	E5RJZ1;H0YBD2;O14548	E5RJZ1;H0YBD2;O14548	Cytochrome c oxidase subunit 7A-related protein, mitochondrial	COX7A2L
25.1394	25.6986	25.3568	25.2468	25.4753	25.2157			0.178792	0.0857099	0.470459	E7EM64;Q7L5N1;H7C3T0	E7EM64;Q7L5N1	COP9 signalosome complex subunit 6	COPS6
NaN	22.7865	22.1329	21.989	NaN	22.4484			0.216315	0.24094	0.603156	E7EMB1;Q9UH65;E9PJK8	E7EMB1;Q9UH65	Switch-associated protein 70	SWAP70
23.5953	23.7184	23.0135	NaN	NaN	23.7372			0	-0.294788	0	E7EMN6;P41236;Q6NXS1;E7EUI7	E7EMN6;P41236;Q6NXS1;E7EUI7	Protein phosphatase inhibitor 2;Protein phosphatase inhibitor 2-like protein 3	PPP1R2;PPP1R2P3
NaN	NaN	NaN	NaN	21.3011	NaN			0	NaN	0	E7EMP6;Q96FZ2	E7EMP6;Q96FZ2	Embryonic stem cell-specific 5-hydroxymethylcytosine-binding protein	HMCES
24.5834	25.3224	25.0691	24.3056	24.5135	24.9176			0.664434	0.41276	1.4659	G3V2V8;J3KMY5;G3V3E8;E7EMS2;G3V3D1;P61916;H0YIZ1	G3V2V8;J3KMY5;G3V3E8;E7EMS2;G3V3D1;P61916;H0YIZ1	Epididymal secretory protein E1	NPC2
NaN	21.3429	21.5169	NaN	NaN	NaN			0	NaN	0	E7EMW7;O95071;H0YBB4;H0YAV7;E7ET84	E7EMW7;O95071	E3 ubiquitin-protein ligase UBR5	UBR5
22.4414	22.5181	22.5257	22.7662	22.8313	22.6084	+	p53_R175H	1.54918	-0.240238	-3.36258	E7EN20;Q9UPN9;H0Y612	E7EN20;Q9UPN9;H0Y612	E3 ubiquitin-protein ligase TRIM33	TRIM33
22.221	21.9303	22.1414	22.0983	22.5942	22.6596			0.829868	-0.353139	-1.78997	E9PGW7;Q5T8T7;E7EN96;Q5T8T8;Q15528	E9PGW7;Q5T8T7;E7EN96;Q5T8T8;Q15528	Mediator of RNA polymerase II transcription subunit 22	MED22
25.2599	25.8606	25.4318	25.5079	25.4706	25.6455			0.0436674	-0.023852	-0.127979	E7ENJ6;Q9BXS5;K7EJL1;K7ENA7;K7EPJ8;K7EQ90;K7ER75;A0A087WZX7;K7EQX3;K7EPR4;K7EJJ1;Q9Y6Q5	E7ENJ6;Q9BXS5;K7EJL1	AP-1 complex subunit mu-1	AP1M1
22.4152	22.9125	22.4285	22.9698	22.8631	22.6783			0.612482	-0.251691	-1.36471	E7ENT5;E7EV45;Q9ULF5	E7ENT5;E7EV45;Q9ULF5	Zinc transporter ZIP10	SLC39A10
22.7178	NaN	NaN	23.413	23.1172	23.5791			0	-0.651922	0	E7EV99;E7ENY0;P35611;H0Y9H2;A0A0A0MSR2;H0YFD8;D6RAH3	E7EV99;E7ENY0;P35611;H0Y9H2	Alpha-adducin	ADD1
28.8331	28.3673	28.8032	29.0214	28.9836	29.2123			1.14387	-0.404602	-2.43231	E7EPB3;P50914	E7EPB3;P50914	60S ribosomal protein L14	RPL14
NaN	22.3426	NaN	NaN	NaN	NaN			0	NaN	0	E7EPF2;E7ETU5;F6Y5H0;P29558;C9J9B2;F8W1T6;C9JIJ9;Q15434;Q6XE24	E7EPF2;E7ETU5;F6Y5H0;P29558;C9J9B2;F8W1T6;C9JIJ9;Q15434;Q6XE24	RNA-binding motif, single-stranded-interacting protein 1;RNA-binding motif, single-stranded-interacting protein 2;RNA-binding motif, single-stranded-interacting protein 3	RBMS1;RBMS3;RBMS2
24.5181	24.8319	24.4327	24.5148	24.305	24.7376			0.162176	0.0751273	0.431455	E7EPN9;Q9Y520;H7C5N8	E7EPN9;Q9Y520	Protein PRRC2C	PRRC2C
22.0884	NaN	22.0221	22.0417	NaN	NaN			0	0.0135546	0	J3KN87;E7EPP6;O14757;E9PPA5;E9PJI4;E9PKQ3	J3KN87;E7EPP6;O14757;E9PPA5	Serine/threonine-protein kinase Chk1	CHEK1
NaN	NaN	NaN	NaN	NaN	22.099			0	NaN	0	E7EPP7;Q6ZWJ1;B5MCT9	E7EPP7;Q6ZWJ1;B5MCT9	Syntaxin-binding protein 4	STXBP4
23.7833	23.6441	24.3063	24.1588	24.2958	24.1456			0.627386	-0.288842	-1.39374	E7EPT4;P19404	E7EPT4;P19404	NADH dehydrogenase [ubiquinone] flavoprotein 2, mitochondrial	NDUFV2
22.746	22.4147	22.7459	NaN	NaN	NaN			0	NaN	0	E7EWE1;E7EQ61;Q9GZZ9;C9J0F6;C9J5W5;C9JRV9	E7EWE1;E7EQ61;Q9GZZ9;C9J0F6;C9J5W5;C9JRV9	Ubiquitin-like modifier-activating enzyme 5	UBA5
25.6876	26.1452	25.6701	25.714	25.66	25.5903			0.489957	0.179513	1.12474	E7EQ69;Q9GZZ1;C9J5D1;A0A087WWJ2;B0AZT5;C9JZU6;C9J5J3;A0A0D9SF32;F8WCK0	E7EQ69;Q9GZZ1;C9J5D1;A0A087WWJ2;B0AZT5	N-alpha-acetyltransferase 50	NAA50
23.7712	24.0088	24.4061	23.4265	24.1296	24.5316			0.0296661	0.0328274	0.0881798	E7EQ72;Q15363;F5GX39	E7EQ72;Q15363;F5GX39	Transmembrane emp24 domain-containing protein 2	TMED2
NaN	NaN	NaN	NaN	NaN	20.641			0	NaN	0	E7EQL5;E9PGG1;E7ETL8;E7EQU2;E7EV09	E7EQL5;E9PGG1;E7ETL8;E7EQU2;E7EV09		DYNC1I2
28.9405	28.7054	28.8073	28.7663	28.9115	29.0874			0.379408	-0.103985	-0.90332	E7EQR4;P15311;E9PNP4	E7EQR4;P15311	Ezrin	EZR
25.8532	26.0422	25.853	25.6207	25.6457	26.1537			0.232596	0.109456	0.592587	S4R3H4;E7EQT4;Q9UKV3;G3V3B0;G3V3T3	S4R3H4;E7EQT4;Q9UKV3;G3V3B0	Apoptotic chromatin condensation inducer in the nucleus	ACIN1
25.6434	26.6147	26.1316	25.9163	25.5145	25.32			0.759429	0.546323	1.65136	E9PES6;E7ES08;E7EQU1;O15347	E9PES6;E7ES08;E7EQU1;O15347	High mobility group protein B3	HMGB3
28.5403	28.8379	28.6023	28.5847	28.766	28.909			0.288151	-0.0930678	-0.713332	E7EQV9;P61313;E7ENU7;E7EX53;E7ERA2	E7EQV9;P61313;E7ENU7;E7EX53	Ribosomal protein L15;60S ribosomal protein L15	RPL15
25.5718	25.843	25.5808	25.5348	25.4095	25.3466			1.05391	0.234955	2.24302	E7EQY1;Q96C01;C9JF51;C9J2Y4	E7EQY1;Q96C01	Protein FAM136A	FAM136A
22.6048	22.6817	22.8914	23.3255	23.4028	23.5782	+	p53_R175H	2.47389	-0.709518	-6.24145	E7EQZ4;Q16637;H0YBZ9;A0A0G2JRX5;A0A0G2JRY6;B4DP61	E7EQZ4;Q16637;H0YBZ9;A0A0G2JRX5;A0A0G2JRY6;B4DP61	Survival motor neuron protein	SMN1;SMN2
22.3015	22.5526	22.6685	22.597	22.397	22.908			0.276088	-0.126464	-0.687502	E7ERS3;Q86VM9;H3BRH3;H3BRN6	E7ERS3;Q86VM9	Zinc finger CCCH domain-containing protein 18	ZC3H18
23.4035	23.5053	22.8462	23.4908	23.2549	22.8382			0.0713406	0.0570297	0.203723	E7ESI2;G3V5T9;P24941;K7EJ83;Q00526	E7ESI2;G3V5T9;P24941	Cyclin-dependent kinase 2	CDK2
NaN	NaN	NaN	NaN	NaN	20.2382			0	NaN	0	K7EKW3;E7ESS3;Q71RG4	K7EKW3;E7ESS3;Q71RG4	Transmembrane and ubiquitin-like domain-containing protein 2	TMUB2
22.6017	22.3521	22.89	22.6808	22.3813	22.3724			0.298551	0.136447	0.735447	E7ESY4;Q13330;H0Y4T7;H7C3F3;F8W9Y9	E7ESY4;Q13330;H0Y4T7	Metastasis-associated protein MTA1	MTA1
NaN	NaN	NaN	NaN	NaN	20.2067			0	NaN	0	E7ET40;P00749	E7ET40;P00749	Urokinase-type plasminogen activator;Urokinase-type plasminogen activator long chain A;Urokinase-type plasminogen activator short chain A;Urokinase-type plasminogen activator chain B	PLAU
23.1983	22.1027	NaN	23.6932	23.1601	22.9163			0.500693	-0.606042	-1.20161	E7ETB3;Q9ULA0;E7EMB6;C9JBE1;E5RJ35;E7EPX3;B9ZVU2;F8WAN0	E7ETB3;Q9ULA0;E7EMB6	Aspartyl aminopeptidase	DNPEP
NaN	23.5234	23.4654	23.3302	23.0228	23.0266			1.15425	0.367852	2.76081	H0Y9G6;E7ETU7;P09001;D6RC14;E9PF06;D6RBQ5	H0Y9G6;E7ETU7;P09001;D6RC14;E9PF06	39S ribosomal protein L3, mitochondrial	MRPL3
NaN	NaN	NaN	NaN	21.7537	NaN			0	NaN	0	E7ETY7;Q8TED1;J3KNB5	E7ETY7;Q8TED1;J3KNB5	Glutathione peroxidase;Probable glutathione peroxidase 8	GPX8
NaN	NaN	NaN	NaN	NaN	20.7384			0	NaN	0	E7ETZ0	E7ETZ0		CALM1
23.6913	23.1136	23.3557	23.5967	23.723	23.9032			0.868927	-0.354153	-1.86745	E7ETZ4;Q9Y6E2;B5MCH7;B5MCE7;Q75MG1;C9JF98;E7EMS9;E9PFE3;F8WDX8;E9PFD4	E7ETZ4;Q9Y6E2;B5MCH7;B5MCE7;Q75MG1	Basic leucine zipper and W2 domain-containing protein 2	BZW2
NaN	NaN	NaN	NaN	22.3491	NaN			0	NaN	0	H0Y867;E7EU81;Q14789	H0Y867;E7EU81;Q14789	Golgin subfamily B member 1	GOLGB1
26.3688	26.0604	26.2475	26.1662	26.1876	26.4132			0.0896104	-0.030105	-0.25186	E7EU96;Q5U5J2;P68400;Q8NEV1;A0A087WY74;V9GYA2;V9GY80;V9GYW6	E7EU96;Q5U5J2;P68400;Q8NEV1	Casein kinase II subunit alpha;Casein kinase II subunit alpha 3	CSNK2A1;CSNK2A3
23.9443	23.9842	23.8663	24.1606	24.1988	24.1531	+	p53_R175H	2.51321	-0.239244	-6.39628	E7EUH7;Q96PZ0;H0Y863	E7EUH7;Q96PZ0	Pseudouridylate synthase 7 homolog	PUS7
NaN	NaN	22.1082	NaN	NaN	NaN			0	NaN	0	E7EUN9;Q9NX74;J3QLD5	E7EUN9;Q9NX74;J3QLD5	tRNA-dihydrouridine(20) synthase [NAD(P)+]-like	DUS2
27.397	27.6082	27.5307	27.2716	27.319	27.4398			0.994299	0.168459	2.12018	E7EX73;E9PGM1;E7EUU4;Q04637;A0A0A0MR52;C9JF13;C9J6B6;C9J2Z7;C9K073;H7C044;H7C0V6;F8WCF2;C9JHW9;C9JWH7;C9J556;C9JSU8;C9JWW9	E7EX73;E9PGM1;E7EUU4;Q04637;A0A0A0MR52;C9JF13	Eukaryotic translation initiation factor 4 gamma 1	EIF4G1
27.8867	27.7434	27.9403	27.8674	27.9143	28.1935			0.501586	-0.134893	-1.14768	E7EVA0;P27816;H7C456;H0Y2V1;B5MEG9;F8W9U4;H7C4C5;A0A0J9YVV8;A0A0J9YW37	E7EVA0;P27816	Microtubule-associated protein;Microtubule-associated protein 4	MAP4
NaN	22.8615	NaN	NaN	NaN	NaN			0	NaN	0	E7EVC7;Q676U5	E7EVC7;Q676U5	Autophagy-related protein 16-1	ATG16L1
25.772	25.959	25.976	25.7592	25.7675	25.6122			1.07809	0.189353	2.29341	G5E9S8;G3V2E7;F8W6L3;G3V3H3;G3V5R9;E7EVH7;Q07866;H0YJU9;G3V2P7;H0YJL0;H0YJT3;H0YG16;H0YGB8;C9JZE5;C9J8T5;K7EL76;Q6P597	G5E9S8;G3V2E7;F8W6L3;G3V3H3;G3V5R9;E7EVH7;Q07866	Kinesin light chain 1	KLC1
23.1572	22.4109	23.0203	NaN	NaN	22.6512			0	0.211572	0	E7EVH9;Q08623	E7EVH9;Q08623	Pseudouridine-5-phosphatase	HDHD1
NaN	NaN	NaN	NaN	NaN	21.1435			0	NaN	0	E7EVJ5;Q96F07;E7EW33;H7C229;H0YL50;A0A087WVE1;A0A087WTQ3;A0A087WWZ1;A0A087WZL7	E7EVJ5;Q96F07;E7EW33;H7C229	Cytoplasmic FMR1-interacting protein 2	CYFIP2
NaN	20.8281	NaN	NaN	NaN	NaN			0	NaN	0	E7EVK2;U3KQ69;E9PI62;Q9BT17	E7EVK2;U3KQ69;E9PI62;Q9BT17	Mitochondrial GTPase 1;Mitochondrial ribosome-associated GTPase 1	MTG1
24.2984	24.5166	24.7237	24.7573	24.5874	24.4116			0.173625	-0.0725295	-0.458402	E7EVX8;Q8WWY3;E7EU94;E7ESX0;E7EN72	E7EVX8;Q8WWY3;E7EU94;E7ESX0;E7EN72	U4/U6 small nuclear ribonucleoprotein Prp31	PRPF31
22.9165	23.3484	22.678	23.0015	23.0621	23.134			0.159265	-0.0848624	-0.424551	E7EW05;Q9NVU7;F8W8T7;D6RC74;D6RIR5	E7EW05;Q9NVU7;F8W8T7;D6RC74	Protein SDA1 homolog	SDAD1
NaN	NaN	NaN	NaN	NaN	19.4076			0	NaN	0	H3BUX9;E7EW32;Q7L1V2	H3BUX9;E7EW32;Q7L1V2	Vacuolar fusion protein MON1 homolog B	MON1B
NaN	NaN	21.7512	NaN	NaN	NaN			0	NaN	0	E7EWP0;H0Y886;O43674	E7EWP0;H0Y886;O43674	NADH dehydrogenase [ubiquinone] 1 beta subcomplex subunit 5, mitochondrial	NDUFB5
26.9665	27.0346	26.871	26.8579	27.3935	27.4795			0.646017	-0.286212	-1.43003	E7EX17;P23588;F8VX11;F8VP89;F8W0K0;F8VSC7;F8VYE9;F8VRU1	E7EX17;P23588;F8VX11;F8VP89	Eukaryotic translation initiation factor 4B	EIF4B
23.5177	23.515	23.6054	NaN	23.3986	23.7159			0.0297298	-0.0112076	-0.0901698	E7EX70	E7EX70		POLR1E
25.0087	25.4873	25.2925	25.5003	25.218	25.5475			0.387702	-0.159107	-0.920199	E7EX90;Q14203;Q6AWB1;E7EWF7;C9JZA4;C9JTE5;C9JJN7;C9JJD0;C9JKG6;E9PCY0	E7EX90;Q14203	Dynactin subunit 1	DCTN1
27.053	27.0992	27.1573	27.1809	27.4016	27.4121	+	p53_R175H	1.31721	-0.228374	-2.81296	F8VZJ2;H0YHX9;Q13765;E9PAV3;F8W0W4;F8W1N5;F8VNW4;F8VZ58;Q9BZK3	F8VZJ2;H0YHX9;Q13765;E9PAV3;F8W0W4;F8W1N5;F8VNW4	Nascent polypeptide-associated complex subunit alpha;Nascent polypeptide-associated complex subunit alpha, muscle-specific form	NACA
27.7736	27.1218	27.801	27.6013	27.7813	28.1969			0.446361	-0.294353	-1.03823	E9PB61;Q86V81	E9PB61;Q86V81	THO complex subunit 4	ALYREF
23.3948	23.5556	23.5605	23.4064	23.4183	23.1496			0.80128	0.178837	1.73356	E9PB90;P52789;P52790	E9PB90;P52789	Hexokinase;Hexokinase-2	HK2
22.743	21.9855	22.4322	22.2842	22.5705	22.8824			0.275938	-0.192129	-0.687179	E9PB93;O15514;E9PHV4	E9PB93;O15514	DNA-directed RNA polymerase II subunit RPB4	POLR2D
23.5304	23.0049	22.8696	22.9835	22.9474	22.9352			0.372435	0.179642	0.889085	E9PG39;E9PC15;Q53H12	E9PG39;E9PC15;Q53H12	Acylglycerol kinase, mitochondrial	AGK
25.3857	25.4517	25.4136	25.324	25.1954	24.9242			1.05951	0.269149	2.25466	E9PCB6;Q9BYT8;H0YAK4;H0YAF7	E9PCB6;Q9BYT8;H0YAK4	Neurolysin, mitochondrial	NLN
23.8274	23.9254	24.6141	24.4428	24.1584	24.6064			0.42759	-0.280205	-1.00069	E9PCH5;E7ES10;B7Z574;A0A0C4DGB5;P20810;H0Y7F0;E9PDE4;E7EVY3;H0Y9H6;E7EQ12;E7EQA0;A0A0A0MR45;H0YD33;D6RC54;A0A0C4DGD1	E9PCH5;E7ES10;B7Z574;A0A0C4DGB5;P20810;H0Y7F0;E9PDE4;E7EVY3;H0Y9H6;E7EQ12;E7EQA0;A0A0A0MR45;H0YD33	Calpastatin	CAST
NaN	21.5041	NaN	NaN	21.8999	NaN			0	-0.3958	0	E9PDF6;O43795;H7C2Y7;A0A0U1RRI3	E9PDF6;O43795;H7C2Y7	Unconventional myosin-Ib	MYO1B
24.0166	23.7973	23.9818	23.9035	24.0771	23.8045			0.0111722	0.00354894	0.0338706	E9PE17;I3L0E3;Q9Y2R5	E9PE17;I3L0E3;Q9Y2R5	28S ribosomal protein S17, mitochondrial	MRPS17;hCG_1984214
NaN	NaN	NaN	NaN	18.297	NaN			0	NaN	0	E9PE82;P16219	E9PE82;P16219	Short-chain specific acyl-CoA dehydrogenase, mitochondrial	ACADS
NaN	NaN	NaN	NaN	NaN	19.0923			0	NaN	0	E9PE85;Q8N668	E9PE85;Q8N668	COMM domain-containing protein 1	COMMD1
28.2098	28.3068	28.1166	28.1755	28.3063	28.467			0.449894	-0.105185	-1.04528	E9PEB5;Q96AE4	E9PEB5;Q96AE4	Far upstream element-binding protein 1	FUBP1
NaN	NaN	NaN	NaN	NaN	19.4092			0	NaN	0	E9PEN0;Q8WYH8	E9PEN0;Q8WYH8	Inhibitor of growth protein 5	ING5
NaN	NaN	21.766	NaN	NaN	NaN			0	NaN	0	E9PKY5;E9PEQ6;Q9UNP9	E9PKY5;E9PEQ6;Q9UNP9	Peptidyl-prolyl cis-trans isomerase;Peptidyl-prolyl cis-trans isomerase E	PPIE
25.2905	25.9609	25.5574	25.5067	25.4459	25.6767			0.104277	0.0598653	0.289557	E9PF19;Q9Y4P3;Q96E41;A0A087WXC6;F8WDI9	E9PF19;Q9Y4P3;Q96E41	Transducin beta-like protein 2	TBL2
NaN	NaN	NaN	NaN	NaN	22.4758			0	NaN	0	E9PF58;Q92747;F8WFD3	E9PF58;Q92747	Actin-related protein 2/3 complex subunit 1A	ARPC1A
23.0093	23.2764	23.0319	23.1038	23.1867	22.6846			0.255849	0.114184	0.643701	Q504U8;E9PFD7;P00533;A0A0B4J1Y5;J3KTI5;H3BLT0;B4DTR1;J3QLU9;A0A0A0MSE1;P04626;Q15303	Q504U8;E9PFD7;P00533;A0A0B4J1Y5	Receptor protein-tyrosine kinase;Epidermal growth factor receptor	EGFR
25.3562	25.7904	25.5176	25.4113	25.4187	25.481			0.385281	0.117744	0.915277	E9PFR3;Q14738;H0Y8C4;H7C5Q9;G3V2U3;H0YJ35	E9PFR3;Q14738;H0Y8C4	Serine/threonine-protein phosphatase 2A 56 kDa regulatory subunit delta isoform	PPP2R5D
NaN	NaN	NaN	NaN	20.3783	NaN			0	NaN	0	F5GYT8;E9PG35;E9PHF7;Q96RQ3	F5GYT8;E9PG35;E9PHF7;Q96RQ3	Methylcrotonoyl-CoA carboxylase subunit alpha, mitochondrial	MCCC1
NaN	NaN	NaN	NaN	22.3261	NaN			0	NaN	0	E9PGC0;P20936	E9PGC0;P20936	Ras GTPase-activating protein 1	RASA1
25.7036	25.4116	25.6334	25.76	26.0511	25.874			1.20129	-0.312164	-2.55593	E9PGT1;Q15631;H7C1D4;A0A0J9YVW2	E9PGT1;Q15631;H7C1D4	Translin	TSN
25.5764	25.1367	25.5662	25.6031	25.3572	25.4967			0.135397	-0.0592607	-0.367079	E9PGT6;Q99627;H7C3S9	E9PGT6;Q99627;H7C3S9	COP9 signalosome complex subunit 8	COPS8
NaN	NaN	NaN	NaN	NaN	22.3695			0	NaN	0	E9PGZ1;E7EX44	E9PGZ1;E7EX44		CALD1
23.627	24.1257	23.9847	23.1794	23.3058	22.5018	+	p53_R175H	1.46493	0.91681	3.15702	E9PH82;Q8NCA5	E9PH82;Q8NCA5	Protein FAM98A	FAM98A
24.5519	24.8868	24.6005	24.8167	24.7373	24.9531			0.568199	-0.155958	-1.27832	E9PHA2;Q15003;C9J470;H7C415;C9JZP1	E9PHA2;Q15003;C9J470	Condensin complex subunit 2	NCAPH
21.9696	21.1636	NaN	22.3422	21.5182	21.7768			0.280653	-0.312537	-0.719125	E9PHH9;Q9BUI4	E9PHH9;Q9BUI4	DNA-directed RNA polymerase III subunit RPC3	POLR3C
23.5743	23.3781	23.8155	23.2021	23.7502	23.7784			0.01821	0.0123946	0.054785	E9PHI4;O94901;H0Y742;H7C2K3;H0Y6N5;C9K051;H7C3X3;H7C019;C9JK55	E9PHI4;O94901;H0Y742;H7C2K3;H0Y6N5	SUN domain-containing protein 1	SUN1
22.5313	23.8293	22.9281	23.0104	22.5394	22.6228			0.380812	0.372006	0.906181	E9PHS0;O43813;F8WDS9	E9PHS0;O43813;F8WDS9	LanC-like protein 1	LANCL1
NaN	23.4315	22.7673	NaN	NaN	NaN			0	NaN	0	E9PIF2;Q13206	E9PIF2;Q13206	Probable ATP-dependent RNA helicase DDX10	DDX10
NaN	NaN	NaN	NaN	NaN	19.9631			0	NaN	0	Q9BR14;E9PMC4;E9PIS4;E9PJN0;O14734;H0Y698;F6VBM3;E9PRD4;H7C5A7	Q9BR14;E9PMC4;E9PIS4;E9PJN0;O14734;H0Y698;F6VBM3;E9PRD4;H7C5A7	Acyl-coenzyme A thioesterase 8	ACOT8
20.2438	NaN	20.446	NaN	NaN	NaN			0	NaN	0	E9PJ42;Q5BJD5	E9PJ42;Q5BJD5	Transmembrane protein 41B	TMEM41B
NaN	NaN	NaN	NaN	18.8591	NaN			0	NaN	0	E9PJB2;E9PPG8;Q53FT3	E9PJB2;E9PPG8;Q53FT3	Protein Hikeshi	C11orf73
NaN	NaN	NaN	NaN	NaN	21.059			0	NaN	0	E9PK06;E9PK72;E9PKK3;E9PNW6;E9PJD0	E9PK06;E9PK72;E9PKK3		EEF1D
NaN	NaN	NaN	NaN	NaN	20.7594			0	NaN	0	E9PMA1;E9PK19;Q86TM6	E9PMA1;E9PK19;Q86TM6	E3 ubiquitin-protein ligase synoviolin	SYVN1
NaN	NaN	NaN	NaN	NaN	22.2116			0	NaN	0	H7BXH2;E9PKF6;Q5H9R7;H0YEN2;E9PQP7;H0YDW1	H7BXH2;E9PKF6;Q5H9R7;H0YEN2;E9PQP7	Serine/threonine-protein phosphatase 6 regulatory subunit 3	PPP6R3
27.0271	27.0595	26.9217	26.6244	26.6214	26.3941	+	p53_R175H	2.20087	0.45616	5.25006	E9PKG1;H7C2I1;Q99873;E9PIX6;E9PQ98;E9PNR9;H0YDE4;E9PMW9;Q9NR22	E9PKG1;H7C2I1;Q99873;E9PIX6;E9PQ98	Protein arginine N-methyltransferase 1	PRMT1
23.7996	24.3634	23.4559	23.647	23.4085	23.5291			0.559441	0.344749	1.26121	E9PKP7;P17480;E9PMM2;E9PLT2	E9PKP7;P17480	Nucleolar transcription factor 1	UBTF
NaN	NaN	NaN	NaN	NaN	21.556			0	NaN	0	H0YDR3;E9PKV8;Q8N5M4	H0YDR3;E9PKV8;Q8N5M4	Tetratricopeptide repeat protein 9C	TTC9C
NaN	NaN	NaN	NaN	NaN	22.0831			0	NaN	0	E9PL71;E9PN91	E9PL71;E9PN91		EEF1D
NaN	NaN	NaN	NaN	NaN	20.4691			0	NaN	0	E9PLD2;Q9H019	E9PLD2;Q9H019	Mitochondrial fission regulator 1-like	MTFR1L
23.5968	24.1739	24.0576	23.518	23.7944	23.7037			0.628146	0.270789	1.39523	E9PLI6;E9PS76;Q8N9N8;E9PS30;E9PQD0;E9PNH5	E9PLI6;E9PS76;Q8N9N8;E9PS30;E9PQD0	Probable RNA-binding protein EIF1AD	EIF1AD
28.4113	28.4129	28.4696	28.526	28.523	28.5537	+	p53_R175H	2.05824	-0.102949	-4.78476	E9PLK3;P55786;A6NEC2;E9PP11;H0YDG0;E9PJY4;E9PPD4;E9PJ74;E9PRQ5;H0YCQ5;E9PJF9;E9PPZ2	E9PLK3;P55786	Puromycin-sensitive aminopeptidase	NPEPPS
NaN	NaN	NaN	NaN	NaN	19.0652			0	NaN	0	E9PLL2;E9PMH7;Q9BQC3	E9PLL2;E9PMH7;Q9BQC3	Diphthamide biosynthesis protein 2	DPH2
NaN	NaN	NaN	NaN	NaN	22.0402			0	NaN	0	I3L3B4;F8W9H0;E9PLN8;Q9BQB6	I3L3B4;F8W9H0;E9PLN8;Q9BQB6	Vitamin K epoxide reductase complex subunit 1	VKORC1
NaN	23.2938	23.0978	NaN	22.6544	22.804			1.19901	0.466616	3.7854	E9PM92;O00193;E9PRZ9;E9PQA1	E9PM92;O00193;E9PRZ9	Small acidic protein	C11orf58;SMAP
NaN	NaN	NaN	NaN	22.2751	NaN			0	NaN	0	E9PPK3;E9PMH9;G3V158;E9PML7;E9PPM8;Q9Y315	E9PPK3;E9PMH9;G3V158;E9PML7;E9PPM8;Q9Y315	Deoxyribose-phosphate aldolase	DERA
NaN	NaN	NaN	NaN	NaN	23.3464			0	NaN	0	E9PMI6;J3KN38;P54105;E9PJF4;E9PQ83	E9PMI6;J3KN38;P54105;E9PJF4	Methylosome subunit pICln	CLNS1A
NaN	NaN	NaN	NaN	NaN	21.8548			0	NaN	0	G3V179;E9PMJ2;J3KP39;Q9BPY3	G3V179;E9PMJ2;J3KP39;Q9BPY3	Protein FAM118B	FAM118B
22.5331	22.9149	22.5414	22.4075	NaN	NaN			0	0.255672	0	E9PMQ3;E9PQA5;E9PQ47;E9PNY1;O95159;H0YCU8;E9PJX1;E9PJ47	E9PMQ3;E9PQA5;E9PQ47;E9PNY1;O95159;H0YCU8;E9PJX1;E9PJ47	Zinc finger protein-like 1	ZFPL1
NaN	NaN	NaN	NaN	NaN	21.7645			0	NaN	0	E9PRJ3;E9PMR4;P48509	E9PRJ3;E9PMR4;P48509	Tetraspanin;CD151 antigen	CD151
25.7627	25.9986	25.5941	25.863	25.819	25.8585			0.201231	-0.061683	-0.522112	E9PN17;O75964	E9PN17;O75964	ATP synthase subunit g, mitochondrial	ATP5L
NaN	NaN	NaN	NaN	20.7773	NaN			0	NaN	0	E9PN39;Q6P444	E9PN39;Q6P444	Mitochondrial fission regulator 2	MTFR2
NaN	NaN	NaN	NaN	NaN	17.7513			0	NaN	0	E9PN76;Q8ND24	E9PN76;Q8ND24	RING finger protein 214	RNF214
NaN	NaN	21.2981	NaN	NaN	NaN			0	NaN	0	H0YEF3;E9PN81;Q8TDP1	H0YEF3;E9PN81;Q8TDP1	Ribonuclease H2 subunit C	RNASEH2C
NaN	NaN	NaN	NaN	NaN	NaN			-4.34294e-08	0	0	E9PNA7;Q5XXA6	E9PNA7;Q5XXA6	Anoctamin;Anoctamin-1	ANO1
NaN	NaN	20.9725	NaN	NaN	NaN			0	NaN	0	E9PNK6;E9PPQ1;J3KNE7;Q16890	E9PNK6;E9PPQ1;J3KNE7;Q16890	Tumor protein D53	TPD52L1
NaN	NaN	NaN	NaN	NaN	18.2975			0	NaN	0	E9PNL2;Q9UNH6	E9PNL2;Q9UNH6	Sorting nexin-7	SNX7
NaN	NaN	NaN	NaN	NaN	19.9291			0	NaN	0	E9PNR2;Q13671	E9PNR2;Q13671	Ras and Rab interactor 1	RIN1
NaN	NaN	NaN	NaN	NaN	21.3136			0	NaN	0	E9PNS3;F2Z2Y8;Q9H0E2	E9PNS3;F2Z2Y8;Q9H0E2	Toll-interacting protein	TOLLIP
22.5704	22.6531	22.701	22.4368	22.5948	NaN			0.69852	0.125684	1.63673	E9PNU4;Q13190;H7C3X5	E9PNU4;Q13190;H7C3X5	Syntaxin-5	STX5
25.7616	26.2849	25.6328	25.6531	25.794	26.0191			0.114036	0.0710481	0.314211	E9PNW4;E9PR17;P13987;H0YET2	E9PNW4;E9PR17;P13987;H0YET2	CD59 glycoprotein	CD59
22.313	22.8527	21.639	21.4208	NaN	21.0137			0.938163	1.05096	2.19879	E9PP21;P21291;E9PS42;E9PND2	E9PP21;P21291;E9PS42;E9PND2	Cysteine and glycine-rich protein 1	CSRP1
23.7662	23.2558	23.7609	23.5754	23.858	23.8776			0.378322	-0.176072	-0.901104	E9PPW7;O00217;E9PN51;F8W9K7;E9PKH6	E9PPW7;O00217;E9PN51;F8W9K7;E9PKH6	NADH dehydrogenase [ubiquinone] iron-sulfur protein 8, mitochondrial	NDUFS8
NaN	NaN	NaN	NaN	NaN	21.3815			0	NaN	0	E9PQ61;O75152;E9PBY7	E9PQ61;O75152;E9PBY7	Zinc finger CCCH domain-containing protein 11A	ZC3H11A
23.2359	23.6557	23.4852	23.1812	23.0765	22.8007			1.23901	0.439426	2.63842	E9PQI5;E9PQ80;E9PSI1;Q9BY43;H0YI89	E9PQI5;E9PQ80;E9PSI1;Q9BY43;H0YI89	Charged multivesicular body protein 4a	CHMP4A
22.8691	23.1054	23.0736	23.5169	23.4753	23.7524	+	p53_R175H	2.11752	-0.565503	-4.9741	E9PQC4;Q9BZD4;E9PKH1;B1AQT3;B1AQT4;E9PP32	E9PQC4;Q9BZD4	Kinetochore protein Nuf2	NUF2
NaN	NaN	24.4762	NaN	NaN	NaN			0	NaN	0	E9PQL1;Q8TAV0	E9PQL1;Q8TAV0	Protein FAM76A	FAM76A
NaN	NaN	NaN	NaN	NaN	18.5981			0	NaN	0	E9PQM0;Q8WUK0	E9PQM0;Q8WUK0	Phosphatidylglycerophosphatase and protein-tyrosine phosphatase 1	PTPMT1
23.0301	22.6082	23.503	23.0147	23.0104	23.5904			0.187375	-0.158044	-0.490347	E9PQR7;Q9UK41;E9PR04;E9PM90;E9PLM9	E9PQR7;Q9UK41;E9PR04;E9PM90	Vacuolar protein sorting-associated protein 28 homolog	VPS28
23.0945	22.6225	22.8772	22.9737	23.1016	23.2734			0.710345	-0.25152	-1.5554	E9PQS1;Q9H0W9;A0A087WT99;E9PIP1;E9PPB5;E9PJU8;E9PR95;E9PSC3;E9PLC5;E9PLB3	E9PQS1;Q9H0W9;A0A087WT99;E9PIP1;E9PPB5;E9PJU8	Ester hydrolase C11orf54	C11orf54
23.6703	24.0308	23.479	23.6433	23.6786	24.0093			0.0899057	-0.0503693	-0.252628	E9PQY2;Q9NQP4	E9PQY2;Q9NQP4	Prefoldin subunit 4	PFDN4
27.4607	27.8817	27.5452	27.4239	27.5269	26.7969			0.65673	0.379965	1.4509	E9PR30;P62861	E9PR30;P62861	40S ribosomal protein S30	FAU
NaN	20.4554	20.643	NaN	20.5614	21.1089			0.369365	-0.28596	-0.988238	E9PR67;Q96QG7	E9PR67;Q96QG7	Myotubularin-related protein 9	MTMR9
23.4038	22.4059	23.3222	23.2567	23.3047	23.1877			0.253866	-0.205701	-0.639377	E9PRR7;Q14331;E9PLY7;Q9BZ01	E9PRR7;Q14331;E9PLY7;Q9BZ01	Protein FRG1;Protein FRG1B	FRG1;FRG1B
24.0193	24.5961	23.6696	23.633	23.5724	23.2918			0.962762	0.5959	2.05594	F1T0I1;J3KNL6;O15027;X6RGP5;A0A0C4DH09;Q8N9G1	F1T0I1;J3KNL6;O15027;X6RGP5	Protein transport protein Sec16A	SEC16A
NaN	NaN	NaN	20.2764	NaN	NaN			0	NaN	0	F2Z2E2;Q86VI3;E9PDT6;E7EWC2;F5H7S7;Q13576	F2Z2E2;Q86VI3	Ras GTPase-activating-like protein IQGAP3	IQGAP3
NaN	21.57	NaN	NaN	NaN	NaN			0	NaN	0	H0Y4W2;F2Z2U4;Q9Y4A5	H0Y4W2;F2Z2U4;Q9Y4A5	Transformation/transcription domain-associated protein	TRRAP
NaN	NaN	NaN	21.8786	NaN	21.6494			0	NaN	0	F2Z2W7;Q8IZ69	F2Z2W7;Q8IZ69	tRNA (uracil-5-)-methyltransferase homolog A	TRMT2A
28.4924	28.8257	28.5568	28.7163	28.7472	28.5358			0.12482	-0.041448	-0.341082	F2Z388;P42766	F2Z388;P42766	60S ribosomal protein L35	RPL35
23.8017	24.007	23.6553	NaN	23.4164	23.9778			0.187271	0.124291	0.502754	F5GWE5;Q00169;I3L471;I3L4U7;I3L459;I3L4H1;I3L3W1;I3L2X8;I3L4C0	F5GWE5;Q00169;I3L471;I3L4U7;I3L459;I3L4H1	Phosphatidylinositol transfer protein alpha isoform	PITPNA
NaN	NaN	NaN	NaN	NaN	22.185			0	NaN	0	F5GWH5;P61165	F5GWH5;P61165	Transmembrane protein 258	TMEM258
NaN	NaN	NaN	NaN	NaN	19.533			0	NaN	0	F5GYD4;F5GXW0;F5GWI4;P00813	F5GYD4;F5GXW0;F5GWI4;P00813	Adenosine deaminase	ADA
23.6829	23.9653	23.2818	23.9546	23.8778	23.706			0.406869	-0.202805	-0.959013	F5GWT4;Q9H4A3;F6UYG0;A6PVV2;F8W9F9;H0Y7T5;Q9Y3S1;K7ENT7;A0A087WYK2;Q96J92;Q9BYP7	F5GWT4;Q9H4A3	Serine/threonine-protein kinase WNK1	WNK1
NaN	NaN	NaN	NaN	NaN	21.603			0	NaN	0	H0YG71;F5GWX2;Q9NRV9	H0YG71;F5GWX2;Q9NRV9	Heme-binding protein 1	HEBP1
24.2064	24.8404	24.4129	24.1711	24.4854	25.0625			0.0963393	-0.086408	-0.269255	F5H5V4;F5GX23;J3KN29;O00233;F5H169;F5H7X1	F5H5V4;F5GX23;J3KN29;O00233;F5H169	26S proteasome non-ATPase regulatory subunit 9	PSMD9
25.5831	25.4607	26.0533	26.3703	26.3158	26.0268			1.20686	-0.538588	-2.56805	F5GX77;Q9UI30;F5GYQ2	F5GX77;Q9UI30;F5GYQ2	Multifunctional methyltransferase subunit TRM112-like protein	TRMT112
NaN	NaN	NaN	NaN	NaN	20.7683			0	NaN	0	F5GX99;F5H7A5	F5GX99;F5H7A5		CLPB
NaN	NaN	NaN	NaN	NaN	19.063			0	NaN	0	F5GXB9;F5H2T3;F8WDQ6;F5H3R3;F5H6E4;G5EA39;P60006	F5GXB9;F5H2T3;F8WDQ6;F5H3R3;F5H6E4;G5EA39;P60006	Anaphase-promoting complex subunit 15	ANAPC15
22.5293	22.9403	NaN	22.5841	22.7807	NaN			0.0759625	0.0523758	0.229915	F5GXJ9;Q13740;H7C543	F5GXJ9;Q13740	CD166 antigen	ALCAM
21.3426	NaN	NaN	NaN	NaN	NaN			0	NaN	0	Q5VW33;F5GXQ0;Q5VW32	Q5VW33;F5GXQ0;Q5VW32	BRO1 domain-containing protein BROX	BROX
NaN	NaN	NaN	NaN	NaN	25.4702			0	NaN	0	F5H7R9;F5GXR3;P20962	F5H7R9;F5GXR3;P20962	Parathymosin	PTMS
NaN	NaN	NaN	NaN	NaN	20.4275			0	NaN	0	F5GXU9;M0R0C8;F5H5P2;P12694	F5GXU9;M0R0C8;F5H5P2;P12694	2-oxoisovalerate dehydrogenase subunit alpha, mitochondrial	BCKDHA
NaN	NaN	NaN	NaN	22.5356	NaN			0	NaN	0	F5GXV8;F5GY08;J3KPD3;Q9Y580;I3L521;F5H606;F5H674;G3V1T9	F5GXV8;F5GY08;J3KPD3;Q9Y580;I3L521;F5H606	RNA-binding protein 7	RBM7
NaN	NaN	NaN	NaN	NaN	21.3683			0	NaN	0	F5GXW6;O95415	F5GXW6;O95415	Brain protein I3	BRI3
NaN	NaN	NaN	NaN	18.5324	NaN			0	NaN	0	F5GYF8;O43166	F5GYF8;O43166	Signal-induced proliferation-associated 1-like protein 1	SIPA1L1
22.964	23.0828	22.9963	23.0183	22.9941	22.5388			0.439767	0.163952	1.02507	F5GYQ1;P61421;H3BQB4;H3BSG7;J3QL14;R4GN72;H3BQJ1	F5GYQ1;P61421;H3BQB4;H3BSG7;J3QL14;R4GN72	V-type proton ATPase subunit d 1	ATP6V0D1
NaN	NaN	19.9097	NaN	NaN	20.9813			0	-1.07163	0	F5GZ28;P18858;M0R0Q7	F5GZ28;P18858;M0R0Q7	DNA ligase;DNA ligase 1	LIG1
NaN	NaN	NaN	NaN	NaN	21.3889			0	NaN	0	F5GZ49;F5H0U5;Q9NZD2	F5GZ49;F5H0U5;Q9NZD2	Glycolipid transfer protein	GLTP
21.3215	NaN	21.2075	22.0487	21.069	21.3829			0.240689	-0.235692	-0.628052	F5GZF0;O14519	F5GZF0;O14519	Cyclin-dependent kinase 2-associated protein 1	CDK2AP1
27.8586	27.5576	27.897	27.7401	27.7616	27.9166			0.104343	-0.0350094	-0.289724	F5GZS6;J3KPF3;P08195;H0YFS2;F5H0E2;F5GZI0;H0YFX4;F5H867;F5GZR9	F5GZS6;J3KPF3;P08195	4F2 cell-surface antigen heavy chain	SLC3A2
23.7144	23.8505	23.525	23.3065	23.3617	23.5884			1.01987	0.277789	2.17264	F5H039;Q9NQX3;G3V582;H0YJ30;G3V4R0;G3V355;G3V4D2	F5H039;Q9NQX3;G3V582	Gephyrin;Molybdopterin adenylyltransferase;Molybdopterin molybdenumtransferase	GPHN
NaN	NaN	NaN	NaN	NaN	NaN			-4.34294e-08	0	0	F5H3S5;F5H0F9;Q9UJX4	F5H3S5;F5H0F9;Q9UJX4	Anaphase-promoting complex subunit 5	ANAPC5
23.7534	23.8905	23.9038	23.7249	23.9581	24.2691			0.337998	-0.134832	-0.818165	F5H157;Q15286;F5H7F8	F5H157;Q15286	Ras-related protein Rab-35	RAB35
NaN	NaN	NaN	NaN	NaN	21.2215			0	NaN	0	F5H7C4;F5H199;H7C2B7;F5H6G9;H0YFW5;Q8IXL7	F5H7C4;F5H199;H7C2B7;F5H6G9;H0YFW5;Q8IXL7	Methionine-R-sulfoxide reductase B3	MSRB3
NaN	NaN	NaN	NaN	NaN	21.003			0	NaN	0	F5H1R2;Q8IY45	F5H1R2;Q8IY45	Protein AMN1 homolog	AMN1
22.8819	22.4852	22.838	23.0968	23.0277	23.1637			1.28649	-0.36098	-2.74381	F5H1S9;G8JLB3;Q9Y606;F5H168;F5GY32;F8W9U5;F5H1B2;F5GXL3	F5H1S9;G8JLB3;Q9Y606;F5H168;F5GY32;F8W9U5;F5H1B2;F5GXL3	tRNA pseudouridine synthase;tRNA pseudouridine synthase A, mitochondrial	PUS1
25.0383	25.7244	25.372	24.5874	24.9192	25.3832			0.61235	0.414976	1.36445	F5H2U8;F5H2A4;P52926;F5H6H0	F5H2U8;F5H2A4;P52926;F5H6H0	High mobility group protein HMGI-C	HMGA2
NaN	NaN	23.3177	23.3419	23.2907	22.9133			0	0.135721	0	F5H2T0;O95163;H0YDF3	F5H2T0;O95163	Elongator complex protein 1	IKBKAP
NaN	NaN	NaN	NaN	NaN	NaN			-4.34294e-08	0	0	H0Y5D5;Q9BTG3;Q5SYW2;F5H2X7;Q9ULV3	H0Y5D5;Q9BTG3;Q5SYW2;F5H2X7;Q9ULV3	Cip1-interacting zinc finger protein	CIZ1
23.0981	22.9701	23.2639	23.3111	23.4026	23.4444	+	p53_R175H	1.37201	-0.275336	-2.93829	F5H345;P08397;F5GY90;F5H0P4;F5H226	F5H345;P08397;F5GY90	Porphobilinogen deaminase	HMBS
24.5829	24.8791	24.4357	24.7446	24.4123	25.0759			0.183714	-0.111664	-0.481884	F5H365;Q15436;G3V5X8;G3V4Q2;G3V4V1;G3V1W4;G3V3G5;G3V2R6	F5H365;Q15436	Protein transport protein Sec23A	SEC23A
22.8716	24.0474	23.5686	23.4521	22.9265	23.2999			0.290527	0.269686	0.718395	F5H442;Q99816;J3QRU6;J3QKS4	F5H442;Q99816	Tumor susceptibility gene 101 protein	TSG101
NaN	NaN	NaN	19.9241	NaN	NaN			0	NaN	0	F5H4R1;J3KNB8;F5H538;Q9Y6R4	F5H4R1;J3KNB8;F5H538;Q9Y6R4	Mitogen-activated protein kinase kinase kinase 4	MAP3K4
29.17	28.4391	29.3828	29.3152	29.3566	29.6579			0.66119	-0.445928	-1.45958	F8VUX1;F8VY35;F8W0J6;F5H4R6;P55209;H0YIV4;F8W020;F8VXI6;F8VV59;B7Z9C2;H0YHC3;F8W118;F8VVB5;F8VRJ2	F8VUX1;F8VY35;F8W0J6;F5H4R6;P55209;H0YIV4;F8W020;F8VXI6;F8VV59;B7Z9C2;H0YHC3;F8W118	Nucleosome assembly protein 1-like 1	NAP1L1
NaN	NaN	20.383	NaN	NaN	NaN			0	NaN	0	F5H5A1;Q4G176	F5H5A1;Q4G176	Acyl-CoA synthetase family member 3, mitochondrial	ACSF3
24.8219	23.9834	24.6668	24.4684	24.6206	24.9229			0.245102	-0.179944	-0.62019	H0Y8R1;F5H5I6;H0YAK1;Q12849;H0YAM1	H0Y8R1;F5H5I6;H0YAK1;Q12849	G-rich sequence factor 1	GRSF1
22.3877	22.162	22.5823	22.2963	22.1359	22.351			0.351085	0.116261	0.845246	F5H5U2;Q8NHQ9;E7EX41	F5H5U2;Q8NHQ9	ATP-dependent RNA helicase DDX55	DDX55
NaN	NaN	NaN	NaN	NaN	18.5128			0	NaN	0	F5H658;Q14562	F5H658;Q14562	ATP-dependent RNA helicase DHX8	DHX8
23.6231	24.1889	23.6885	23.3189	23.2699	23.3464	+	p53_R175H	1.35418	0.521769	2.89723	F5H669;Q8N684;J3QT54;F5H6M0;F5H047	F5H669;Q8N684	Cleavage and polyadenylation specificity factor subunit 7	CPSF7
27.7545	27.2412	27.7853	27.6945	27.7828	27.8535			0.429878	-0.183313	-1.00528	F5H6E2;O00159;I3L204;I3L4D4;I3L501;I3L3Y6;I3L168;I3L3F5	F5H6E2;O00159	Unconventional myosin-Ic	MYO1C
22.979	23.4714	23.053	NaN	22.4728	NaN			0	0.694969	0	F5H702;Q96GC5;F5H8D0	F5H702;Q96GC5	39S ribosomal protein L48, mitochondrial	MRPL48
NaN	NaN	NaN	NaN	NaN	NaN			-4.34294e-08	0	0	G5EA44;F5H7W8;Q96C57	G5EA44;F5H7W8;Q96C57	Uncharacterized protein C12orf43	C12orf43
NaN	NaN	NaN	21.1262	21.7088	NaN			0	NaN	0	F5H872;Q13503	F5H872;Q13503	Mediator of RNA polymerase II transcription subunit 21	MED21
NaN	NaN	22.4073	NaN	22.2012	NaN			0	0.206072	0	F5H8F7;Q9UBL3;H0YBF6	F5H8F7;Q9UBL3	Set1/Ash2 histone methyltransferase complex subunit ASH2	ASH2L
26.315	26.1894	26.3116	26.2689	26.2007	26.4943			0.193085	-0.0492713	-0.503489	F6QDS0;Q9NUU7;I3L0H8;I3L352;H0YD26;E9PR46;J3QL17;Q9UHL0	F6QDS0;Q9NUU7;I3L0H8;I3L352	ATP-dependent RNA helicase DDX19A	DDX19A
25.3843	25.2279	25.2263	25.3444	25.5074	25.3589			0.773831	-0.124103	-1.6796	H7C3P4;F6S8M0;P15586;F5H4C6;H0YFA9	H7C3P4;F6S8M0;P15586;F5H4C6;H0YFA9	N-acetylglucosamine-6-sulfatase	GNS
24.968	25.2716	25.142	25.0698	25.0878	24.4978			0.496413	0.242038	1.13748	F6T1Q0;Q6L8Q7	F6T1Q0;Q6L8Q7	2,5-phosphodiesterase 12	PDE12
22.7125	22.5807	22.3126	22.45	22.6487	22.2536			0.198281	0.0844428	0.515383	Q5SZR4;F6TB26;Q9Y2W6	Q5SZR4;F6TB26;Q9Y2W6	Tudor and KH domain-containing protein	TDRKH
26.4855	26.3371	26.6388	26.711	26.7242	26.7905	+	p53_R175H	1.31805	-0.254754	-2.81486	F6TLX2;Q9HC38;I3L3Q4;I3L1I0;I3L1F4	F6TLX2;Q9HC38;I3L3Q4	Glyoxalase domain-containing protein 4	GLOD4
NaN	NaN	21.4013	NaN	NaN	NaN			0	NaN	0	F6TX30;Q9NWX5	F6TX30;Q9NWX5	Ankyrin repeat and SOCS box protein 6	ASB6
25.5807	25.5972	25.3773	25.4214	25.6625	25.3499			0.125624	0.0405121	0.34307	F6VRR5;Q9BY77;F8WCX5;Q8WUT1;Q6R954;F8WEE2	F6VRR5;Q9BY77;F8WCX5;Q8WUT1	Polymerase delta-interacting protein 3	POLDIP3
23.5023	NaN	23.9522	23.5222	23.4953	23.1525			0.62941	0.337229	1.48285	F6VZ39;Q9BX46;Q9H0Z9;E9PSF1;H0YA61;A6NG75;H0Y8S7	F6VZ39;Q9BX46;Q9H0Z9;E9PSF1;H0YA61;A6NG75;H0Y8S7	RNA-binding protein 24;RNA-binding protein 38	RBM38;RBM24
23.3543	23.837	23.4759	22.8982	23.4425	23.2462			0.77045	0.36012	1.67297	F6WFU6;H0Y8C3;Q9NZJ7	F6WFU6;H0Y8C3;Q9NZJ7	Mitochondrial carrier homolog 1	MTCH1
NaN	NaN	NaN	NaN	NaN	21.2511			0	NaN	0	F6WST4;Q9P0S3;Q53FV1	F6WST4;Q9P0S3;Q53FV1	ORM1-like protein 1;ORM1-like protein 2	ORMDL1;ORMDL2
NaN	NaN	22.8452	NaN	NaN	NaN			0	NaN	0	H0YHF4;F8VR33;H0YIV5;F8VS60;F8W1Z2;F8VP71;F8VVQ3;F8VZA2;Q6P1Q0;F8W0R0	H0YHF4;F8VR33;H0YIV5;F8VS60;F8W1Z2;F8VP71;F8VVQ3;F8VZA2;Q6P1Q0;F8W0R0	LETM1 domain-containing protein 1	LETMD1
28.2285	28.0607	28.2211	28.4356	28.3092	28.4666	+	p53_R175H	1.48507	-0.233674	-3.20551	F8VPD4;P27708;H7C2E4;H7C3Z5;H7BZB3	F8VPD4;P27708	CAD protein;Glutamine-dependent carbamoyl-phosphate synthase;Aspartate carbamoyltransferase;Dihydroorotase	CAD
NaN	NaN	NaN	NaN	NaN	20.1479			0	NaN	0	H3BMZ4;F8VVA0;F8VQD9;Q9BSB4	H3BMZ4;F8VVA0;F8VQD9;Q9BSB4	Autophagy-related protein 101	ATG101
22.7275	NaN	22.2736	NaN	22.804	22.9407			0.58964	-0.371827	-1.56877	H0YH87;F8WB06;F8VQP2;V9GY86;Q99700;F8VVY6;F8VRK6;F8W0B5;F8WB05	H0YH87;F8WB06;F8VQP2;V9GY86;Q99700	Ataxin-2	ATXN2
24.9471	24.9657	25.0964	25.0396	25.1821	24.8863			0.123506	-0.0329355	-0.337828	F8VRR3;F8VQZ7;P50579;G3V1U3;F8VY03;F8VSC4;F8VZX9	F8VRR3;F8VQZ7;P50579;G3V1U3	Methionine aminopeptidase 2	METAP2
NaN	NaN	NaN	NaN	NaN	22.386			0	NaN	0	F8VRH0	F8VRH0		PCBP2
NaN	NaN	NaN	NaN	NaN	21.0487			0	NaN	0	F8VS10;Q86XZ4;F8VZS5;F8VXP9;F8VRH4;F8VXB3	F8VS10;Q86XZ4;F8VZS5;F8VXP9;F8VRH4;F8VXB3	Spermatogenesis-associated serine-rich protein 2	SPATS2
NaN	NaN	NaN	NaN	NaN	21.7471			0	NaN	0	F8VYH9;F8VTV8;F8VWX7;P11802;F8VYY1;Q96BE9;F8W1L8	F8VYH9;F8VTV8;F8VWX7;P11802;F8VYY1;Q96BE9;F8W1L8	Cyclin-dependent kinase 4	CDK4
24.7503	25.3155	25.0572	24.972	24.8807	25.0279			0.182227	0.0808099	0.478439	F8VUA2;Q9HD42;F8VVT7;F5H875	F8VUA2;Q9HD42;F8VVT7	Charged multivesicular body protein 1a	CHMP1A
NaN	NaN	20.7785	NaN	NaN	NaN			0	NaN	0	F8VUY8;Q96QD8	F8VUY8;Q96QD8	Sodium-coupled neutral amino acid transporter 2	SLC38A2
NaN	NaN	NaN	NaN	NaN	21.9637			0	NaN	0	F8VV52;Q9NZN8;F8VQF4;F8VRS8;F8W145;F8VP97	F8VV52;Q9NZN8;F8VQF4;F8VRS8;F8W145;F8VP97	CCR4-NOT transcription complex subunit 2	CNOT2
25.5319	25.222	25.4338	25.713	25.7062	25.9365	+	p53_R175H	1.51571	-0.389363	-3.28006	F8VVA7;P61923;F8W651;F8VXB1;F8VUC5;F8W156;F8VYZ4;F8VYK5;F8VXR1	F8VVA7;P61923;F8W651;F8VXB1;F8VUC5;F8W156;F8VYZ4	Coatomer subunit zeta-1	COPZ1
27.7106	28.4363	27.922	27.9293	28.095	28.1557			0.056649	-0.0370363	-0.163965	F8VVM2;F8VWQ0	F8VVM2		SLC25A3
24.6404	25.0675	24.5181	24.7842	24.8303	24.3653			0.135982	0.0820808	0.368508	F8VXC8;Q8TAQ2;F8VZW6	F8VXC8;Q8TAQ2	SWI/SNF complex subunit SMARCC2	SMARCC2
21.1033	21.0087	NaN	NaN	20.897	NaN			0	0.159008	0	F8VXI9;Q14161;F8WAK2;R4GNG3;F8W822	F8VXI9;Q14161;F8WAK2;R4GNG3	ARF GTPase-activating protein GIT2	GIT2
25.4451	25.8782	25.0877	25.3894	25.4556	25.5061			0.0290505	0.0199604	0.0864049	F8VXU5;Q9UBQ0	F8VXU5;Q9UBQ0	Vacuolar protein sorting-associated protein 29	VPS29
24.9843	24.9246	25.2126	25.2162	25.2969	25.2099			1.02156	-0.200471	-2.17612	F8VYE8;P36873;F8VR82;F8W0W8;A0A087WYY5	F8VYE8;P36873;F8VR82;F8W0W8;A0A087WYY5	Serine/threonine-protein phosphatase;Serine/threonine-protein phosphatase PP1-gamma catalytic subunit	PPP1CC
22.4352	21.9623	22.5525	22.249	21.8906	22.5203			0.139473	0.0967032	0.377009	F8VYY9;P54619;H0YHF8;H0YIC9;F8VPF5;F8VVA3;F8VZX1;E9PGP6;Q9UGJ0	F8VYY9;P54619;H0YHF8;H0YIC9	5-AMP-activated protein kinase subunit gamma-1	PRKAG1
NaN	NaN	NaN	NaN	NaN	22.8024			0	NaN	0	F8VZX2;F8W0G4;F8VXH9;F8W1G6;F8VTZ0;H3BSP4;H3BND9	F8VZX2;F8W0G4;F8VXH9;F8W1G6		PCBP2
25.3989	24.5439	25.3248	25.12	25.2839	25.6178			0.334229	-0.251385	-0.810335	F8W031;F8VXJ7;F8VP03;F8W1K5;H0YIH9;F8W1U5	F8W031;F8VXJ7;F8VP03		CNPY2
22.8028	NaN	22.5869	22.6087	NaN	22.4752			0.453972	0.152897	1.20454	F8W0Q9;F8WF16;B7Z8L1;F8W6A0;Q8NEY8;REV__K7EN69;F8VPY7;F8VWU8	F8W0Q9;F8WF16;B7Z8L1;F8W6A0;Q8NEY8	Periphilin-1	PPHLN1
26.4121	25.4068	26.438	26.5432	26.4665	26.4975			0.540932	-0.416755	-1.22498	F8W1A4;P54819;F8VZG5;F8VY04;G3V213;F8VPP1	F8W1A4;P54819;F8VZG5;F8VY04;G3V213	Adenylate kinase 2, mitochondrial;Adenylate kinase 2, mitochondrial;Adenylate kinase 2, mitochondrial, N-terminally processed	AK2
28.4149	28.3358	28.5364	28.5316	28.6959	28.8498			1.13815	-0.263383	-2.42014	F8W1R7;G3V1V0;P60660;G3V1Y7;J3KND3;B7Z6Z4;F8VPF3;H0YI43	F8W1R7;G3V1V0;P60660;G3V1Y7;J3KND3;B7Z6Z4;F8VPF3	Myosin light polypeptide 6	MYL6
24.6529	24.1857	24.396	24.4325	24.0991	24.3795			0.25134	0.107854	0.633858	F8W1U7;Q8N6T3;E5RHT6;F8VWH9;E5RHC5;E5RHH7;F8VWB3;E5RGL6	F8W1U7;Q8N6T3;E5RHT6;F8VWH9;E5RHC5	ADP-ribosylation factor GTPase-activating protein 1	ARFGAP1
30.5989	30.603	30.6457	30.7534	30.6934	30.7014	+	p53_R175H	1.85131	-0.100196	-4.16547	F8W6I7;P09651;F8VZ49;Q32P51;F8VTQ5;F8VYN5;F8W646	F8W6I7;P09651;F8VZ49;Q32P51;F8VTQ5;F8VYN5	Heterogeneous nuclear ribonucleoprotein A1;Heterogeneous nuclear ribonucleoprotein A1, N-terminally processed;Heterogeneous nuclear ribonucleoprotein A1-like 2	HNRNPA1;HNRNPA1L2
NaN	NaN	NaN	NaN	NaN	22.3483			0	NaN	0	F8W7E0;H0YA91;E9PSG1;D6RAA8;E7EQK6;H0Y944	F8W7E0		CAST
25.0922	25.5416	25.2225	24.3881	24.523	24.8221	+	p53_R175H	1.72773	0.707718	3.82373	F8W7Q4;Q96A26;E9PH05	F8W7Q4;Q96A26;E9PH05	Protein FAM162A	FAM162A
NaN	23.8663	23.3916	22.9292	23.6794	NaN			0.267135	0.324669	0.731472	F8W8I6;P31483;C9JTN7;E5RGV5;H7BY49;E5RG67;F8WE16	F8W8I6;P31483;C9JTN7;E5RGV5;H7BY49;E5RG67	Nucleolysin TIA-1 isoform p40	TIA1
NaN	NaN	NaN	NaN	NaN	NaN			-4.34294e-08	0	0	J3KQ45;F8W8W7;O43493	J3KQ45;F8W8W7;O43493	Trans-Golgi network integral membrane protein 2	TGOLN2
NaN	NaN	NaN	NaN	NaN	19.4214			0	NaN	0	F8W914	F8W914	Reticulon	RTN4
24.8796	24.4754	24.951	25.0947	25.2265	25.1635			1.20773	-0.392928	-2.56995	F8W930;Q9Y6M1	F8W930;Q9Y6M1	Insulin-like growth factor 2 mRNA-binding protein 2	IGF2BP2
21.8781	NaN	21.3653	21.7233	NaN	NaN			0	-0.10162	0	F8W9B8;O00471;A0A0A0MSI8;G3V377	F8W9B8;O00471;A0A0A0MSI8	Exocyst complex component 5	EXOC5
23.9764	23.5946	24.0405	24.1458	24.318	24.3941			1.23974	-0.415492	-2.64002	F8W9S7;Q14C86;B0QZ65;A0A0A0MQV8;B4DGD8;H0Y4E7;H0Y7I9;C9IZ08	F8W9S7;Q14C86	GTPase-activating protein and VPS9 domain-containing protein 1	GAPVD1
NaN	NaN	NaN	NaN	NaN	20.509			0	NaN	0	F8W9X7;Q567U6	F8W9X7;Q567U6	Coiled-coil domain-containing protein 93	CCDC93
NaN	22.2538	NaN	NaN	21.8515	NaN			0	0.402334	0	F8WAG2;Q8TDX7;F5H3U7	F8WAG2;Q8TDX7;F5H3U7	Serine/threonine-protein kinase Nek7	NEK7
NaN	NaN	NaN	NaN	NaN	18.8452			0	NaN	0	F8WAH1;Q9UDR5;F8WE53	F8WAH1;Q9UDR5;F8WE53	Alpha-aminoadipic semialdehyde synthase, mitochondrial;Lysine ketoglutarate reductase;Saccharopine dehydrogenase	AASS
22.4147	21.0046	22.4134	NaN	22.2143	NaN			0	-0.270041	0	F8WAJ0;Q9H8H2	F8WAJ0;Q9H8H2	Probable ATP-dependent RNA helicase DDX31	DDX31
NaN	NaN	21.8432	NaN	NaN	NaN			0	NaN	0	F8WBZ6;Q92600	F8WBZ6;Q92600	Cell differentiation protein RCD1 homolog	RQCD1
NaN	NaN	NaN	NaN	NaN	19.6257			0	NaN	0	F8WF34;Q2TAA2	F8WF34;Q2TAA2	Isoamyl acetate-hydrolyzing esterase 1 homolog	IAH1
23.4826	23.8591	23.1975	23.5194	23.4197	23.7074			0.059183	-0.0357742	-0.170894	F8WF48;Q99442;F8WCJ7	F8WF48;Q99442;F8WCJ7	Translocation protein SEC62	SEC62
25.8235	26.0102	25.8245	25.5947	25.6288	25.9542			0.543175	0.160178	1.22937	F8WJN3;Q16630;F8W084	F8WJN3;Q16630	Cleavage and polyadenylation specificity factor subunit 6	CPSF6
25.0733	24.5511	25.1734	25.1128	25.2404	25.2274			0.591358	-0.260937	-1.32353	G3V0I5;P49821;B4DE93;E9PPR0;E9PQP1;E9PMX3;H0YE81;E9PLC6;E9PPS5;E9PJL9;H0YD04;E9PPD6	G3V0I5;P49821;B4DE93	NADH dehydrogenase [ubiquinone] flavoprotein 1, mitochondrial	NDUFV1
NaN	NaN	NaN	NaN	NaN	18.7689			0	NaN	0	G3V159;Q9UPZ3	G3V159;Q9UPZ3	Hermansky-Pudlak syndrome 5 protein	HPS5
NaN	NaN	NaN	NaN	NaN	19.4642			0	NaN	0	G3V167;Q9UGN5	G3V167;Q9UGN5	Poly [ADP-ribose] polymerase 2	PARP2
23.4681	23.9413	23.3491	23.5314	23.7106	23.6326			0.0720547	-0.0386893	-0.205631	G3V192;P02794;G3V1D1;E9PPQ4;E9PRK8;E9PKY7	G3V192;P02794;G3V1D1;E9PPQ4;E9PRK8;E9PKY7	Ferritin;Ferritin heavy chain;Ferritin heavy chain, N-terminally processed	FTH1
22.6195	NaN	22.7962	NaN	22.6043	23.2361			0.23372	-0.212319	-0.647284	G3V198;Q12769;E9PR16	G3V198;Q12769;E9PR16	Nuclear pore complex protein Nup160	NUP160
NaN	NaN	NaN	NaN	NaN	21.4871			0	NaN	0	G3V1B6;H7C1U8;Q9BUR5	G3V1B6;H7C1U8;Q9BUR5	Apolipoprotein O	APOO
26.4147	26.7042	26.6653	26.297	26.5669	26.1574			0.778633	0.254323	1.68903	G3V1C3;Q9BZZ5;H0YER7;E9PQK6	G3V1C3;Q9BZZ5;H0YER7	Apoptosis inhibitor 5	API5
22.7805	22.3858	NaN	NaN	22.6202	NaN			0	-0.037056	0	G3V1L6;Q9BQL6	G3V1L6;Q9BQL6	Fermitin family homolog 1	FERMT1
22.4975	21.076	22.6099	NaN	22.3144	22.8381			0.304564	-0.515071	-0.772791	G3V5S9;G3V1S4;Q9Y324;G3V2M5	G3V5S9;G3V1S4;Q9Y324;G3V2M5	rRNA-processing protein FCF1 homolog	FCF1
NaN	21.9077	22.6094	22.3513	22.5442	21.9073			0.00816601	-0.00905418	-0.0253432	G3V1U5;Q9Y3E0;F5H6U7	G3V1U5;Q9Y3E0;F5H6U7	Vesicle transport protein GOT1B	GOLT1B
NaN	NaN	21.2824	NaN	NaN	NaN			0	NaN	0	G3V1V4;Q8WW33	G3V1V4;Q8WW33	Gametocyte-specific factor 1	GTSF1
NaN	NaN	NaN	NaN	NaN	20.2128			0	NaN	0	G3V2H1;Q8N3R9	G3V2H1;Q8N3R9	MAGUK p55 subfamily member 5	MPP5
21.7201	21.9083	21.5861	NaN	21.8527	21.7071			0.111917	-0.0417789	-0.315832	Q6V3B1;G3V563;G3V5L1;G3V2R5;P61244;G3V570	Q6V3B1;G3V563;G3V5L1;G3V2R5;P61244;G3V570	Protein max	MAX
NaN	NaN	NaN	NaN	NaN	22.1122			0	NaN	0	H0YJ55;H0YJS0;G3V559;G3V2S6;Q9Y5K8	H0YJ55;H0YJS0;G3V559;G3V2S6;Q9Y5K8	V-type proton ATPase subunit D	ATP6V1D
NaN	NaN	NaN	NaN	NaN	20.9237			0	NaN	0	G3V2T4;G3V4E4;Q99538	G3V2T4;G3V4E4;Q99538	Legumain	LGMN
21.383	NaN	21.4379	21.6627	21.6709	21.8245	+	p53_R175H	1.65072	-0.308953	-4.35641	G3V3G9;Q5TAQ9;V9GY54	G3V3G9;Q5TAQ9;V9GY54	DDB1- and CUL4-associated factor 8	DCAF8
22.3647	NaN	22.3202	21.4317	NaN	21.8447			1.11322	0.704237	3.39094	G3V4P8;P60983;G3V3X4	G3V4P8;P60983;G3V3X4	Glia maturation factor beta	GMFB
23.8547	24.1065	23.7004	23.6092	23.4499	22.9062			1.0918	0.565475	2.32213	G3V529;Q9GZR7;A0A087WXU8;F5GYL3	G3V529;Q9GZR7;A0A087WXU8;F5GYL3	ATP-dependent RNA helicase DDX24	DDX24
NaN	NaN	NaN	22.1357	NaN	NaN			0	NaN	0	G3V541;Q9H6D7;H0YIZ6;G3V5A5;H0YJ09;G3V5Z2;G3V4X7;G3V2T6	G3V541;Q9H6D7;H0YIZ6;G3V5A5	HAUS augmin-like complex subunit 4	HAUS4
NaN	NaN	NaN	NaN	NaN	20.594			0	NaN	0	J3KMW2;G3V5I2;Q9UEU0	J3KMW2;G3V5I2;Q9UEU0	Vesicle transport through interaction with t-SNAREs homolog 1B	VTI1B
23.9615	23.4041	24.2613	23.9561	24.005	23.8361			0.0780774	-0.056764	-0.221634	G3XAH6;P51003;G3V457;A0A0C4DGK1;G3V2A0;G3V3I9;H0YJL4;H0YJ00;Q9NRJ5	G3XAH6;P51003	Poly(A) polymerase alpha	PAPOLA
22.4863	NaN	22.4781	22.6535	22.923	22.9428			1.22754	-0.357553	-2.96683	G3XAN8;Q9Y5J9	G3XAN8;Q9Y5J9	Mitochondrial import inner membrane translocase subunit Tim8 B	TIMM8B
23.1797	23.0824	23.977	23.4721	23.2435	23.7752			0.0927778	-0.0838744	-0.26007	G5E975;Q12824;C9JTA6;A0A0G2JSE9;B5MCL5;A0A0U1RQQ2;A0A0U1RRB8	G5E975;Q12824;C9JTA6;A0A0G2JSE9;B5MCL5	SWI/SNF-related matrix-associated actin-dependent regulator of chromatin subfamily B member 1	SMARCB1
NaN	NaN	21.3021	NaN	NaN	NaN			0	NaN	0	G5E977;Q6XQN6;A0A087WUT5;C9J8U2	G5E977;Q6XQN6;A0A087WUT5;C9J8U2	Nicotinate phosphoribosyltransferase	NAPRT
NaN	NaN	NaN	NaN	NaN	20.4169			0	NaN	0	G5E9G6;C9JLD7	G5E9G6;C9JLD7		TRIP12
NaN	NaN	22.9739	NaN	22.7831	NaN			0	0.190792	0	G5E9L0;Q8N6H7;H0YDN9;A0A0D9SF70;H0YF45;H0YDX1;E9PMU9;E9PJT7;E9PK28;E9PN48;E9PQP3;E9PIY6	G5E9L0;Q8N6H7;H0YDN9;A0A0D9SF70	ADP-ribosylation factor GTPase-activating protein 2	ARFGAP2
NaN	NaN	21.1668	NaN	NaN	NaN			0	NaN	0	G5E9P5;Q86TS9	G5E9P5;Q86TS9	39S ribosomal protein L52, mitochondrial	MRPL52
25.4492	25.7558	25.3616	25.5438	25.5273	26.0938			0.378575	-0.199439	-0.901621	G5E9Q6;C9J0J7;C9JQ45;C9J5V8;F2Z3G0;C9J2N0	G5E9Q6;C9J0J7	Profilin	PFN2
24.8803	23.9387	24.4541	24.8829	24.5437	24.1178			0.091888	-0.0904382	-0.257768	G5E9W7;G5E9V5;P82650;H7C5L9;H7C5F2;H7C5H3	G5E9W7;G5E9V5;P82650;H7C5L9	28S ribosomal protein S22, mitochondrial	MRPS22
NaN	NaN	NaN	NaN	NaN	24.5284			0	NaN	0	G5E9X3;Q9Y2H6;A0A087X1M6	G5E9X3;Q9Y2H6;A0A087X1M6	Fibronectin type-III domain-containing protein 3A	FNDC3A
24.8537	24.3281	24.9981	24.6718	24.8629	25.2674			0.315629	-0.207398	-0.771473	G5EA06;Q92552;D6RH20;E5RJ73;D6RJC7	G5EA06;Q92552;D6RH20	28S ribosomal protein S27, mitochondrial	MRPS27
25.263	25.8983	25.1234	25.4559	25.4968	25.5663			0.118154	-0.0780945	-0.324518	G5EA30;Q92879;E9PKU1;E9PQK4;E9PSH0;F5H0D8;F5H4Y5;E9PKA1;Q5VZZ6;A0A0J9YX66;E9PC62;A0A0J9YXJ0;O95319;F5H3J7;V9GYD9	G5EA30;Q92879;E9PKU1	CUGBP Elav-like family member 1	CELF1
22.9848	22.3831	23.041	22.9207	23.1549	23.1576			0.539759	-0.274775	-1.22268	G5EA36;P30260;I3L394;I3L2Z8;I3L328;I3L3H6;F6QPS0	G5EA36;P30260	Cell division cycle protein 27 homolog	CDC27
22.241	22.1787	NaN	NaN	NaN	22.1493			0	0.0605621	0	G5EA48;Q7Z6B7	G5EA48;Q7Z6B7	SLIT-ROBO Rho GTPase-activating protein 1	SRGAP1
NaN	NaN	NaN	NaN	NaN	20.9587			0	NaN	0	G8JLA2;F8VZU9;F8W180;F8VXL3	G8JLA2;F8VZU9;F8W180		MYL6
28.8165	29.0477	28.9603	28.7895	28.7349	28.8575			0.903731	0.147501	1.93694	G8JLB6;P31943;E9PCY7;D6RIU0;D6RBM0;D6RFM3;D6RIT2;D6RAM1;E5RGV0;D6R9T0;D6RDU3;D6RJ04;D6RIH9;E7EQJ0;H0YB39;E5RGH4;E7EN40;D6RDL0;H0YBG7;H0YBD7;D6RF17;H0YAQ2;D6R9D3;E5RJ94	G8JLB6;P31943;E9PCY7;D6RIU0;D6RBM0;D6RFM3;D6RIT2;D6RAM1;E5RGV0;D6R9T0;D6RDU3;D6RJ04;D6RIH9	Heterogeneous nuclear ribonucleoprotein H;Heterogeneous nuclear ribonucleoprotein H, N-terminally processed	HNRNPH1
23.0677	23.7388	23.2877	23.3704	23.2141	22.969			0.322359	0.180271	0.785578	G8JLD3;X6RLX0;Q8IUD2;X6RM00;K7EPP6;A0A0U1RQM4;O15083;K7EPD6;A0A0U1RQN0;H7C4G9;K7EP25;A0A0U1RR82	G8JLD3;X6RLX0;Q8IUD2;X6RM00;K7EPP6;A0A0U1RQM4	ELKS/Rab6-interacting/CAST family member 1	ERC1
23.2605	24.0709	23.8553	23.0096	23.2704	23.2555			1.00623	0.550382	2.14461	G8JLH9;P40763	G8JLH9;P40763	Signal transducer and activator of transcription;Signal transducer and activator of transcription 3	STAT3
23.4638	22.8792	23.6908	23.2797	23.5602	23.5828			0.190391	-0.129636	-0.497296	X6RLT1;H0UI80;Q8IXH7	X6RLT1;H0UI80;Q8IXH7	Negative elongation factor C/D	NELFCD;TH1L
24.3619	24.9313	24.6921	24.5055	24.7914	24.5725			0.0726761	0.0386181	0.207289	H0Y2V6;Q5SW79;H0Y4T4;E7EWM2;E7EMW0;Q96L14;E5RGW7;H0YB66;E5RG47	H0Y2V6;Q5SW79	Centrosomal protein of 170 kDa	CEP170
22.9338	23.7941	23.3728	23.2782	23.0528	22.828			0.487457	0.313894	1.1198	H0Y360;Q01433;E9PJF6;H0YCL9;E9PIJ1	H0Y360;Q01433;E9PJF6;H0YCL9	AMP deaminase 2	AMPD2
NaN	NaN	NaN	NaN	NaN	20.8263			0	NaN	0	H0Y362;Q8NEW0	H0Y362;Q8NEW0	Zinc transporter 7	SLC30A7
24.427	24.1444	24.9624	24.3334	24.5419	23.9917			0.315087	0.222269	0.770334	Q5QPK2;H0Y368;O60762;Q5QPJ9	Q5QPK2;H0Y368;O60762	Dolichol-phosphate mannosyltransferase subunit 1	DPM1
NaN	NaN	NaN	NaN	NaN	17.4053			0	NaN	0	H0Y3T6;Q9BRK5	H0Y3T6;Q9BRK5	45 kDa calcium-binding protein	SDF4
NaN	NaN	NaN	NaN	NaN	20.3335			0	NaN	0	H0Y4B0;O43414	H0Y4B0;O43414	ERI1 exoribonuclease 3	ERI3
NaN	17.8712	NaN	NaN	NaN	NaN			0	NaN	0	H0Y4E4;P09848	H0Y4E4;P09848	Lactase-phlorizin hydrolase;Lactase;Phlorizin hydrolase	LCT
24.2492	24.7382	24.6087	23.9217	24.1334	23.6041	+	p53_R175H	1.41625	0.645599	3.04143	H0Y512;Q9HDC9	H0Y512;Q9HDC9	Adipocyte plasma membrane-associated protein	APMAP
NaN	NaN	NaN	NaN	NaN	20.6318			0	NaN	0	H0Y5F4;Q8WV93	H0Y5F4;Q8WV93	Lactation elevated protein 1	LACE1
NaN	NaN	18.7937	NaN	NaN	NaN			0	NaN	0	H0Y5H9;Q5K684;P48594;P29508	H0Y5H9;Q5K684;P48594;P29508	Serpin B4;Serpin B3	SERPINB4;SERPINB3
24.1717	23.2928	23.9776	24.0419	24.1609	24.4631			0.622708	-0.407907	-1.38463	H0Y5K5;Q9Y282;H0Y621;A6PVJ2;A0A0C4DH46	H0Y5K5;Q9Y282;H0Y621	Endoplasmic reticulum-Golgi intermediate compartment protein 3	ERGIC3
NaN	18.7645	NaN	NaN	NaN	NaN			0	NaN	0	H0Y6I6;Q96ME1	H0Y6I6;Q96ME1	F-box/LRR-repeat protein 18	FBXL18
NaN	NaN	NaN	NaN	NaN	20.4636			0	NaN	0	H0Y750;H7C3E1;O75787	H0Y750;H7C3E1;O75787	Renin receptor	ATP6AP2
28.7585	28.3417	28.7638	28.4186	28.5232	28.8425			0.0481201	0.0265713	0.140418	H0Y7A7;P62158;E7EMB3;M0QZ52;F8WBR5;G3V479;Q96HY3;G3V361;G3V226;C9J7T9;P02585	H0Y7A7;P62158;E7EMB3;M0QZ52;F8WBR5;G3V479;Q96HY3	Calmodulin	CALM2;CALM1;CALM3
NaN	NaN	NaN	NaN	NaN	21.3483			0	NaN	0	H0Y7L2;Q96N67;A0A0U1RRC1;A0A0U1RQJ5;A0A0C4DGY6	H0Y7L2;Q96N67	Dedicator of cytokinesis protein 7	DOCK7
29.1348	29.4535	29.1396	29.3991	29.2569	29.0112			0.0446925	0.0202522	0.130852	H0Y8G5;Q14103;H0YA96;D6RAF8;D6RF44;D6RBQ9;D6RD83	H0Y8G5;Q14103;H0YA96;D6RAF8;D6RF44	Heterogeneous nuclear ribonucleoprotein D0	HNRNPD
22.05	NaN	22.5219	22.4657	22.2178	21.8044			0.146928	0.123306	0.404478	H0Y9X1;Q96EY4;D6RA57	H0Y9X1;Q96EY4	Translation machinery-associated protein 16	TMA16
NaN	NaN	NaN	NaN	NaN	19.8929			0	NaN	0	H0YB11;H0YB62;H0YB09;Q7Z3D6	H0YB11;H0YB62;H0YB09;Q7Z3D6	UPF0317 protein C14orf159, mitochondrial	C14orf159
26.8088	27.3427	27.0837	26.9539	26.9895	26.8171			0.413188	0.158233	0.971754	H0YC42;U3KQQ8;H7C5V3	H0YC42
25.3986	25.9641	25.329	25.4307	25.404	25.3034			0.37822	0.184519	0.900896	H0YCK3;P55265	H0YCK3;P55265	Double-stranded RNA-specific adenosine deaminase	ADAR
21.8903	NaN	NaN	NaN	NaN	21.9706			0	-0.0803032	0	H0YCN4;Q9BTE7;E9PM04;H0Y9C5;J3QQL8;H0Y907;Q92564	H0YCN4;Q9BTE7;E9PM04	DCN1-like protein;DCN1-like protein 5	DCUN1D5
27.4206	27.9869	27.654	27.5026	27.3627	27.3855			0.728231	0.270245	1.59032	H0YD13;P16070;H0Y2P0;H0YE40;H0YDW7;H0YCV9;H0Y5E4;E9PKC6;H0YDX6;H0YD17;Q86UZ1;J3KN83	H0YD13;P16070;H0Y2P0;H0YE40	CD44 antigen	CD44
24.0577	24.9218	24.4431	23.8592	23.7497	23.0062			1.20043	0.93585	2.55406	H0YDT8;Q9NPA0;H0YDX2	H0YDT8;Q9NPA0;H0YDX2	ER membrane protein complex subunit 7	EMC7
23.3784	23.0266	23.6023	23.6328	23.704	23.4232			0.598637	-0.250883	-1.33773	H0YDU8;P53041;A8MU39	H0YDU8;P53041	Serine/threonine-protein phosphatase;Serine/threonine-protein phosphatase 5	PPP5C
22.3856	NaN	NaN	22.0958	NaN	NaN			0	0.289831	0	H0YE25;H0YF25;Q8NB37;H0YER3;E9PQD8;E9PLI5	H0YE25;H0YF25;Q8NB37;H0YER3;E9PQD8;E9PLI5	Parkinson disease 7 domain-containing protein 1	PDDC1
NaN	NaN	NaN	NaN	NaN	20.784			0	NaN	0	H0YE57;Q9UBM7	H0YE57;Q9UBM7	7-dehydrocholesterol reductase	DHCR7
24.1223	23.8059	24.0056	24.138	23.9032	23.856			0.0323901	0.0121969	0.0960076	H0YEB6;O60232;G3V1B8;H0YEK1;E9PN57;E9PK41	H0YEB6;O60232;G3V1B8	Sjoegren syndrome/scleroderma autoantigen 1	SSSCA1
NaN	NaN	NaN	NaN	NaN	21.5147			0	NaN	0	H0YEF7;H0YEH1;H0YE97;H0YEY8;H0YD48	H0YEF7;H0YEH1;H0YE97;H0YEY8;H0YD48		PICALM
24.1355	23.958	24.1588	23.9821	24.1975	24.5101			0.367446	-0.145784	-0.878877	H0YEH2;Q5T1Z4;Q5T1Z8;Q14671	H0YEH2;Q5T1Z4;Q5T1Z8;Q14671	Pumilio homolog 1	PUM1
NaN	22.0025	NaN	21.6704	NaN	21.8638			0	0.235443	0	H0YF29;Q6P1X6	H0YF29;Q6P1X6	UPF0598 protein C8orf82	C8orf82
24.3666	23.6865	24.144	23.9129	24.1873	24.3735			0.141931	-0.0922165	-0.382971	H0YG54;H0YGR4;Q9Y3B8;F5GYG5	H0YG54;H0YGR4;Q9Y3B8;F5GYG5	Oligoribonuclease, mitochondrial	REXO2
23.287	23.9206	23.7954	23.2693	23.576	22.9197			0.693439	0.412675	1.52242	H0YGM0;Q9H078;F5H392	H0YGM0;Q9H078	Caseinolytic peptidase B protein homolog	CLPB
NaN	NaN	NaN	NaN	NaN	21.702			0	NaN	0	H0YH69;Q9HBU6	H0YH69;Q9HBU6	Ethanolamine kinase 1	ETNK1
NaN	NaN	NaN	26.4786	NaN	NaN			0	NaN	0	H0YH80	H0YH80		HNRNPA1
NaN	NaN	NaN	NaN	NaN	20.1393			0	NaN	0	H0YHZ5;Q9UHW5	H0YHZ5;Q9UHW5	GPN-loop GTPase 3	GPN3
24.3437	23.7752	23.9512	23.7898	23.816	23.9183			0.454755	0.182013	1.05496	H0YIV9;O43716;F8VRU3	H0YIV9;O43716	Glutamyl-tRNA(Gln) amidotransferase subunit C, mitochondrial	GATC
22.8687	23.1966	22.9104	23.0224	23.0896	22.7949			0.0582526	0.0229397	0.168353	H0YJ75;Q13362;Q96B13;H0YN84;H0YJ49;H0YJU0;H0YJZ3	H0YJ75;Q13362;Q96B13	Serine/threonine-protein phosphatase 2A 56 kDa regulatory subunit gamma isoform	PPP2R5C
NaN	21.4149	NaN	NaN	NaN	21.3242			0	0.0907707	0	H0YJF2;H0YJ92;P51948	H0YJF2;H0YJ92;P51948	CDK-activating kinase assembly factor MAT1	MNAT1
27.6342	28.1131	27.5889	27.7279	27.9461	27.9938			0.232496	-0.110553	-0.592367	H0YMF4;H0YKD8;P46779;H0YLP6	H0YMF4;H0YKD8;P46779;H0YLP6	60S ribosomal protein L28	RPL28
NaN	NaN	NaN	NaN	NaN	22.7346			0	NaN	0	Q5SZE2;Q5SZE3;H0YKH6;Q5SZE4;Q5SZE1;Q96G23	Q5SZE2;Q5SZE3;H0YKH6;Q5SZE4;Q5SZE1;Q96G23	Ceramide synthase 2	CERS2
22.6859	22.3639	23.3884	23.0694	23.3238	23.1314			0.508239	-0.362157	-1.16078	H0YKT4;H0YNG3;P67812	H0YKT4;H0YNG3;P67812	Signal peptidase complex catalytic subunit SEC11;Signal peptidase complex catalytic subunit SEC11A	SEC11A
NaN	NaN	NaN	NaN	NaN	19.7531			0	NaN	0	H0YL53;O43663	H0YL53;O43663	Protein regulator of cytokinesis 1	PRC1
25.2161	25.8378	25.1718	25.1558	25.3662	25.3319			0.214306	0.123948	0.551721	H0YL72;P50213;H0YNF5;H0YM46;H0YMU3	H0YL72;P50213;H0YNF5;H0YM46	Isocitrate dehydrogenase [NAD] subunit alpha, mitochondrial	IDH3A
NaN	NaN	NaN	NaN	22.6185	NaN			0	NaN	0	H0YLJ3;Q9UBU8;H0YMJ0;B3KTM8	H0YLJ3;Q9UBU8;H0YMJ0;B3KTM8	Mortality factor 4-like protein 1	MORF4L1
NaN	NaN	NaN	NaN	NaN	19.4703			0	NaN	0	H0YNJ0;H0YMG4;H0YM13;Q96EP0	H0YNJ0;H0YMG4;H0YM13;Q96EP0	E3 ubiquitin-protein ligase RNF31	RNF31
NaN	NaN	NaN	NaN	NaN	21.3069			0	NaN	0	H0YM30;Q68DA7	H0YM30;Q68DA7	Formin-1	FMN1
22.5201	22.1236	22.3112	22.3552	22.1029	22.6002			0.0653279	-0.0344474	-0.18757	H0YMB1;Q96TC7	H0YMB1;Q96TC7	Regulator of microtubule dynamics protein 3	RMDN3
26.9769	27.2021	27.1787	26.7852	26.9277	27.1772			0.504999	0.155881	1.1544	H0YN26;P39687;H7BZ09;O95626;O43423	H0YN26;P39687	Acidic leucine-rich nuclear phosphoprotein 32 family member A	ANP32A
NaN	NaN	NaN	NaN	NaN	21.3514			0	NaN	0	H0YNE9;Q92930	H0YNE9;Q92930	Ras-related protein Rab-8B	RAB8B
NaN	NaN	NaN	NaN	NaN	21.9449			0	NaN	0	H0YNJ9;H0YMM5	H0YNJ9;H0YMM5		DUT
NaN	NaN	NaN	NaN	NaN	20.5635			0	NaN	0	H1UBN3;O95067;H0YMP3	H1UBN3;O95067	G2/mitotic-specific cyclin-B2	CCNB2V;CCNB2
23.8412	23.9665	23.8929	23.9436	23.7067	23.6667			0.612235	0.127888	1.36423	H3BLU7;O43488;Q8NHP1;H7C5H7;O95154	H3BLU7;O43488	Aflatoxin B1 aldehyde reductase member 2	AKR7A2
25.3916	25.1009	25.2916	25.3196	25.4504	25.6286			0.76206	-0.204829	-1.65652	H3BLV9;Q5R363;Q96SB4;H7C2I2;D6RBM8;A8MPP7;A8MPY5;E7ETV6;Q9UPE1	H3BLV9;Q5R363;Q96SB4	SRSF protein kinase 1	SRPK1
28.0459	28.447	28.0656	28.2102	28.1326	28.2522			0.0303057	-0.0121689	-0.0900215	H3BLZ8;Q92841;A0A0U1RQJ0	H3BLZ8;Q92841	Probable ATP-dependent RNA helicase DDX17	DDX17
NaN	22.4138	22.241	22.5801	22.3869	22.7875			0.674542	-0.257407	-1.58303	H3BNE1;H3BR18;H3BM38;H3BPJ0;O00161;H3BNG6;H3BU94	H3BNE1;H3BR18;H3BM38;H3BPJ0;O00161;H3BNG6;H3BU94	Synaptosomal-associated protein;Synaptosomal-associated protein 23	SNAP23
22.9417	22.5525	22.7631	22.9593	22.9213	23.3184			0.862249	-0.313862	-1.85416	H3BM91;Q9H0A8;A0A0B4J287;H3BQF2;H3BRX0;H3BTV9;H3BPG2	H3BM91;Q9H0A8;A0A0B4J287;H3BQF2	COMM domain-containing protein 4	COMMD4
NaN	NaN	NaN	NaN	NaN	22.4675			0	NaN	0	H3BTD3;H3BMD8;P56211;H3BQ52	H3BTD3;H3BMD8;P56211;H3BQ52	cAMP-regulated phosphoprotein 19	ARPP19
NaN	NaN	23.3035	22.3045	NaN	21.9396			0	1.18154	0	H3BMM5;Q96AX1;F5H6Y0	H3BMM5;Q96AX1;F5H6Y0	Vacuolar protein sorting-associated protein 33A	VPS33A
25.0281	24.7902	24.7596	25.1895	25.2259	25.2345	+	p53_R175H	1.84809	-0.357339	-4.1563	H3BV80;H3BMM9;H3BTC0;Q15287;H3BPG5;H3BMS0	H3BV80;H3BMM9;H3BTC0;Q15287;H3BPG5;H3BMS0	RNA-binding protein with serine-rich domain 1	RNPS1
NaN	NaN	24.5131	NaN	NaN	24.7436			0	-0.230505	0	H3BMQ0;P49815;Q5HYF7	H3BMQ0;P49815;Q5HYF7	Tuberin	TSC2;DKFZp686N1252
23.9344	23.611	23.7094	NaN	23.8533	23.4051			0.223871	0.122406	0.589101	H3BQF7;H3BMU1;H3BUI0;P53990;F5GXM3;J3KR23;H3BRE2;H3BPP6	H3BQF7;H3BMU1;H3BUI0;P53990;F5GXM3;J3KR23	IST1 homolog	IST1
25.12	25.6941	24.9465	24.9327	25.2355	25.4509			0.0602556	0.0471624	0.173817	H3BN98;H3BPJ2;Q15041	H3BN98
NaN	NaN	NaN	NaN	NaN	22.4451			0	NaN	0	H3BNK3;O14561	H3BNK3;O14561	Acyl carrier protein;Acyl carrier protein, mitochondrial	NDUFAB1
NaN	NaN	NaN	NaN	NaN	22.5418			0	NaN	0	H3BNU3	H3BNU3		TUFM
23.4625	23.5303	23.6206	23.5725	23.5619	23.8002			0.521329	-0.107067	-1.18652	H3BS10;H3BP20;P06865;H3BU85;H3BTD4	H3BS10;H3BP20;P06865	Beta-hexosaminidase;Beta-hexosaminidase subunit alpha	HEXA
NaN	NaN	NaN	NaN	NaN	21.0267			0	NaN	0	H3BP66;P34059	H3BP66;P34059	N-acetylgalactosamine-6-sulfatase	GALNS
22.7032	23.1904	22.9158	22.9419	22.9745	23.0153			0.102679	-0.0407181	-0.285489	H3BP71;O75150;A0A087WTK2	H3BP71;O75150	E3 ubiquitin-protein ligase BRE1B	RNF40
NaN	NaN	NaN	20.4358	NaN	NaN			0	NaN	0	H3BRL9;H3BPD5;P78549	H3BRL9;H3BPD5;P78549	Endonuclease III-like protein 1	NTHL1
24.4207	24.3937	24.3513	24.5183	24.6761	24.4884	+	p53_R175H	1.30981	-0.172323	-2.79624	H3BPE1;H3BQK9;H0YD69;H0Y7I1;H0Y6T5;H0Y4F5;H0Y314;H0YC65;E9PLY0;E9PLY5;E9PNZ4	H3BPE1;H3BQK9		MACF1
25.1152	24.6047	25.0666	25.2264	25.1462	25.1792			0.708705	-0.255101	-1.5522	H3BPJ9;O96000;H3BV16	H3BPJ9;O96000;H3BV16	NADH dehydrogenase [ubiquinone] 1 beta subcomplex subunit 10	NDUFB10
NaN	NaN	21.7131	22.0274	NaN	NaN			0	-0.314219	0	H3BPK3;H3BPQ4;Q16775;H3BQW8	H3BPK3;H3BPQ4;Q16775;H3BQW8	Hydroxyacylglutathione hydrolase, mitochondrial	HAGH
NaN	NaN	NaN	NaN	NaN	21.303			0	NaN	0	H3BPL5;Q96ES7	H3BPL5;Q96ES7	SAGA-associated factor 29 homolog	CCDC101
NaN	NaN	20.8524	NaN	NaN	NaN			0	NaN	0	H3BPR2;Q13232	H3BPR2;Q13232	Nucleoside diphosphate kinase;Nucleoside diphosphate kinase 3	NME3
NaN	20.1235	20.5967	NaN	NaN	NaN			0	NaN	0	H3BUF4;H3BQA6;H3BR23;O95273	H3BUF4;H3BQA6;H3BR23;O95273	Cyclin-D1-binding protein 1	CCNDBP1
21.3036	NaN	20.8949	NaN	NaN	NaN			0	NaN	0	H3BQQ2;Q86UK7;H3BR87	H3BQQ2;Q86UK7	Zinc finger protein 598	ZNF598
NaN	NaN	NaN	21.4577	NaN	21.7464			0	NaN	0	H3BQQ4;H3BRD2;P55789	H3BQQ4;H3BRD2;P55789	Sulfhydryl oxidase;FAD-linked sulfhydryl oxidase ALR	GFER
NaN	NaN	NaN	NaN	NaN	20.2664			0	NaN	0	H3BQR0;H3BTA6;H3BSK1;H3BRI5;O95149	H3BQR0;H3BTA6;H3BSK1;H3BRI5;O95149	Snurportin-1	SNUPN
25.9247	26.4649	26.0019	26.2133	26.0629	25.6639			0.254016	0.150472	0.639704	H3BQZ7;Q1KMD3	H3BQZ7;Q1KMD3	Heterogeneous nuclear ribonucleoprotein U-like protein 2	HNRNPUL2-BSCL2;HNRNPUL2
22.4264	22.4075	22.2966	NaN	22.0809	21.7922	+	p53_R175H	1.45922	0.44028	3.68089	U3KQ35;H3BR06;Q15554;J3KSZ6;H3BTA7;J3KSJ9	U3KQ35;H3BR06;Q15554;J3KSZ6;H3BTA7	Telomeric repeat-binding factor 2	TERF2
NaN	NaN	NaN	NaN	20.3403	NaN			0	NaN	0	H3BSL0;H3BR73;I3L1I3;Q8WV22	H3BSL0;H3BR73;I3L1I3;Q8WV22	Non-structural maintenance of chromosomes element 1 homolog	NSMCE1
21.7879	21.9873	21.9414	NaN	NaN	22.2029			0	-0.297336	0	H3BRB3;Q14807;H3BTH5	H3BRB3;Q14807;H3BTH5	Kinesin-like protein;Kinesin-like protein KIF22	KIF22
NaN	NaN	NaN	NaN	NaN	21.6774			0	NaN	0	H3BRE0;H3BTH6;Q8NEZ5	H3BRE0;H3BTH6;Q8NEZ5	F-box only protein 22	FBXO22
20.2245	NaN	NaN	NaN	NaN	NaN			0	NaN	0	H3BRE8;Q9BWH6;H3BPM3	H3BRE8;Q9BWH6;H3BPM3	RNA polymerase II-associated protein 1	RPAP1
NaN	NaN	NaN	NaN	22.3894	22.1089			0	NaN	0	H3BRL3;O14562;H3BUM8	H3BRL3;O14562;H3BUM8	Ubiquitin domain-containing protein UBFD1	UBFD1
NaN	NaN	NaN	NaN	NaN	19.3744			0	NaN	0	H3BRQ0;Q96CD2	H3BRQ0;Q96CD2	Phosphopantothenoylcysteine decarboxylase	PPCDC
21.688	NaN	22.0256	NaN	21.5145	22.253			0.0208435	-0.0269365	-0.0663437	H3BRS3;Q9Y4R8	H3BRS3;Q9Y4R8	Telomere length regulation protein TEL2 homolog	TELO2
NaN	NaN	NaN	20.5736	NaN	NaN			0	NaN	0	H3BS58;H3BSG0;Q9BSU1	H3BS58;H3BSG0;Q9BSU1	UPF0183 protein C16orf70	C16orf70
22.8962	23.1869	23.0562	NaN	NaN	22.7078			0	0.338683	0	H3BSW0;Q8N9N7	H3BSW0;Q8N9N7	Leucine-rich repeat-containing protein 57	LRRC57
22.4803	22.1781	22.2256	22.2032	22.7705	NaN			0.311849	-0.192252	-0.789039	H3BSW6;Q2VPK5;H3BPG4	H3BSW6;Q2VPK5	Cytoplasmic tRNA 2-thiolation protein 2	CTU2
21.8351	NaN	22.2511	22.353	22.1088	22.8565			0.51112	-0.396292	-1.22424	H3BSZ7;Q8NCF5	H3BSZ7;Q8NCF5	NFATC2-interacting protein	NFATC2IP
NaN	NaN	NaN	NaN	NaN	19.6326			0	NaN	0	H3BT44;Q9H2V7	H3BT44;Q9H2V7	Protein spinster homolog 1	SPNS1
22.7159	23.6379	22.8854	23.0897	22.989	22.7971			0.152778	0.121109	0.409088	H3BT57;P29590;H3BT29;H3BUJ5;H3BVD2	H3BT57;P29590;H3BT29;H3BUJ5	Protein PML	PML
23.9177	23.3894	24.0893	24.1076	23.9172	24.0837			0.469479	-0.237369	-1.08421	H3BTA2;P60510;H3BV22;H3BPN5;H3BVE3;I3L4X0	H3BTA2;P60510;H3BV22	Serine/threonine-protein phosphatase;Serine/threonine-protein phosphatase 4 catalytic subunit	PPP4C
NaN	NaN	22.6599	NaN	22.8613	23.3784			0	-0.459864	0	H3BU49;Q9Y2Y0	H3BU49;Q9Y2Y0	ADP-ribosylation factor-like protein 2-binding protein	ARL2BP
NaN	NaN	NaN	NaN	NaN	23.5725			0	NaN	0	H3BU93;Q9GZU8;H3BP64;H3BNK9;H3BUL4;H3BMX9;H3BQQ6;H3BTI2;H3BTP8;H3BSY6	H3BU93;Q9GZU8;H3BP64;H3BNK9;H3BUL4;H3BMX9	Protein FAM192A	FAM192A
NaN	NaN	NaN	NaN	NaN	NaN			-4.34294e-08	0	0	H3BUU5;P08047	H3BUU5;P08047	Transcription factor Sp1	SP1
NaN	22.1956	NaN	NaN	NaN	NaN			0	NaN	0	H3BUV4;Q9NWW5;H3BRN7;H3BNF1;H3BTY4;H3BUT1	H3BUV4;Q9NWW5;H3BRN7;H3BNF1;H3BTY4;H3BUT1	Ceroid-lipofuscinosis neuronal protein 6	CLN6
22.5777	NaN	NaN	22.3663	22.3458	22.7012			0	0.106579	0	H3BV23;Q96S82;H3BUV9;H3BSQ2	H3BV23;Q96S82;H3BUV9	Ubiquitin-like protein 7	UBL7
NaN	NaN	NaN	NaN	NaN	23.0978			0	NaN	0	I3L3J4;H6UMI1;O95166	I3L3J4;H6UMI1;O95166	Gamma-aminobutyric acid receptor-associated protein	GABARAP
22.9075	NaN	NaN	22.9174	22.6725	NaN			0	0.112496	0	H7C2Z6;H7BXD5;P28676	H7C2Z6;H7BXD5;P28676	Grancalcin	GCA
NaN	22.4743	NaN	NaN	NaN	NaN			0	NaN	0	H7BXH9;Q8WXB1;C9JSX1;C9JES0	H7BXH9;Q8WXB1;C9JSX1;C9JES0	Protein N-lysine methyltransferase METTL21A	METTL21A
NaN	NaN	NaN	NaN	NaN	20.6981			0	NaN	0	K7ERG2;H7BXP1;Q9NYR9	K7ERG2;H7BXP1;Q9NYR9	NF-kappa-B inhibitor-interacting Ras-like protein 2	NKIRAS2
24.7183	24.3518	24.393	24.7678	24.6392	24.6003			0.648203	-0.181408	-1.43429	H7BXY3;Q7L2E3	H7BXY3;Q7L2E3	Putative ATP-dependent RNA helicase DHX30	DHX30
NaN	NaN	22.7688	NaN	NaN	NaN			0	NaN	0	H7BY83;Q5JSH3	H7BY83;Q5JSH3	WD repeat-containing protein 44	WDR44
22.8656	22.4737	23.0127	22.8638	23.3079	22.9216			0.508442	-0.247133	-1.16118	Q5JRG1;H7BYF2;Q9BVL2	Q5JRG1;H7BYF2;Q9BVL2	Nucleoporin p58/p45	NUPL1
NaN	NaN	NaN	NaN	22.9504	22.0764			0	NaN	0	H7BYN4;Q02241;H0YMJ4;H0YKQ5;H0YME6	H7BYN4;Q02241	Kinesin-like protein;Kinesin-like protein KIF23	KIF23
26.774	27.0826	26.6527	26.9533	27.0933	27.5393			0.756013	-0.358815	-1.64467	H7BYY1;F5H7S3;B7Z596;H0YK48;H0YL42;H0YN06	H7BYY1;F5H7S3;B7Z596;H0YK48		TPM1
NaN	NaN	NaN	20.3483	NaN	NaN			0	NaN	0	H7BZH1;Q5THK1	H7BZH1;Q5THK1	Protein PRR14L	PRR14L
NaN	NaN	NaN	NaN	NaN	24.4695			0	NaN	0	H7BZJ3	H7BZJ3		PDIA3
23.41	22.7323	23.3258	NaN	23.2728	23.4392			0.276022	-0.200012	-0.708666	H7C0E5;H7BZM7;O75312	H7C0E5;H7BZM7;O75312	Zinc finger protein ZPR1	ZPR1
NaN	NaN	NaN	NaN	NaN	20.3446			0	NaN	0	H7C0R7;Q9UHQ9	H7C0R7;Q9UHQ9	NADH-cytochrome b5 reductase 1	CYB5R1
NaN	NaN	NaN	NaN	18.993	NaN			0	NaN	0	H7C0S8;O75575	H7C0S8;O75575	DNA-directed RNA polymerase III subunit RPC9	CRCP
NaN	NaN	NaN	NaN	NaN	20.8518			0	NaN	0	H7C0V0;Q8WWC4	H7C0V0;Q8WWC4	Uncharacterized protein C2orf47, mitochondrial	C2orf47
22.7017	23.0641	NaN	22.5636	22.3448	22.6001			0.954213	0.380105	2.23848	H7C1E4;P61966	H7C1E4;P61966	AP-1 complex subunit sigma-1A	AP1S1
NaN	NaN	NaN	NaN	NaN	20.6081			0	NaN	0	H7C1M2	H7C1M2		SON
NaN	NaN	NaN	23.7441	NaN	NaN			0	NaN	0	H7C1N3;O15155;C9JTT8;Q68DU7	H7C1N3;O15155;C9JTT8;Q68DU7	BET1 homolog	BET1;DKFZp781C0425
26.1671	26.8739	26.3727	25.9712	25.9854	25.8387			1.17952	0.539438	2.5088	H7C2Q8;Q99848	H7C2Q8;Q99848	Probable rRNA-processing protein EBP2	EBNA1BP2
22.3671	NaN	22.524	22.0961	NaN	NaN			0	0.3495	0	H7C2V1;O60568	H7C2V1;O60568	Procollagen-lysine,2-oxoglutarate 5-dioxygenase 3	PLOD3
NaN	NaN	NaN	NaN	NaN	19.4973			0	NaN	0	H7C331;Q96C92	H7C331;Q96C92	Serologically defined colon cancer antigen 3	SDCCAG3
NaN	NaN	NaN	NaN	NaN	21.9439			0	NaN	0	H7C3F5;O75175;H0Y5X7;H7C148	H7C3F5;O75175;H0Y5X7;H7C148	CCR4-NOT transcription complex subunit 3	CNOT3
NaN	NaN	18.1	NaN	NaN	NaN			0	NaN	0	H7C460;Q9NRM2	H7C460;Q9NRM2	Zinc finger protein 277	ZNF277
NaN	NaN	NaN	NaN	NaN	21.6256			0	NaN	0	H7C488;Q9NQ48	H7C488;Q9NQ48	Leucine zipper transcription factor-like protein 1	LZTFL1
25.5414	25.751	25.6345	25.0823	25.212	25.4173	+	p53_R175H	1.61468	0.405084	3.52757	H7C4H2;Q9Y5M8	H7C4H2;Q9Y5M8	Signal recognition particle receptor subunit beta	SRPRB
NaN	NaN	NaN	NaN	NaN	20.3293			0	NaN	0	H7C4T5	H7C4T5		MBNL1
24.0445	23.5599	24.3138	24.0917	24.1918	23.7196			0.0364259	-0.0283051	-0.107528	I1E4Y6;Q6Y7W6;C9JHW1;E7ESB6;F8WCD5;C9JPV7;C9JXQ0;C9J0V6;C9JHT0;C9JRZ2;C9JW88;C9JH18	I1E4Y6;Q6Y7W6;C9JHW1;E7ESB6	PERQ amino acid-rich with GYF domain-containing protein 2	GIGYF2
26.7364	26.7186	26.5347	26.4783	26.7112	26.6195			0.25591	0.0601978	0.643834	I3L0N3;P46459;I3L0L3;I3L2G1;I3L338;I3L4Q9;K7EQD6	I3L0N3;P46459	Vesicle-fusing ATPase	NSF
NaN	23.2326	NaN	23.7507	NaN	23.8531			0	-0.56927	0	I3L0Q0;I3L2Q4;P62253	I3L0Q0;I3L2Q4;P62253	Ubiquitin-conjugating enzyme E2 G1;Ubiquitin-conjugating enzyme E2 G1, N-terminally processed	UBE2G1
NaN	NaN	NaN	NaN	NaN	18.6411			0	NaN	0	I3L0S8;Q96QU8	I3L0S8;Q96QU8	Exportin-6	XPO6
22.6365	NaN	NaN	22.2846	NaN	NaN			0	0.35187	0	I3L0U5;Q6PK04	I3L0U5;Q6PK04	Coiled-coil domain-containing protein 137	CCDC137
NaN	22.1822	22.0241	22.0735	NaN	NaN			0	0.0297108	0	I3L184;Q5VIR6;F6VX93	I3L184;Q5VIR6;F6VX93	Vacuolar protein sorting-associated protein 53 homolog	VPS53
27.7612	27.4915	27.8292	27.5666	27.6807	27.7138			0.13191	0.0402794	0.358546	I3L1L3;Q9BQG0;I3L2H8	I3L1L3;Q9BQG0	Myb-binding protein 1A	MYBBP1A
24.3899	25.1628	24.396	24.3272	24.2188	23.7046			0.817751	0.566043	1.76603	I3L1P8;Q02978	I3L1P8;Q02978	Mitochondrial 2-oxoglutarate/malate carrier protein	SLC25A11
NaN	NaN	NaN	NaN	NaN	21.6823			0	NaN	0	I3L1T3;Q9GZP9	I3L1T3;Q9GZP9	Derlin-2	DERL2
21.8676	21.3996	21.5738	21.602	21.7568	22.3251			0.470314	-0.281004	-1.08587	I3L2C7;P57678;I3L4A4;I3L399	I3L2C7;P57678	Gem-associated protein 4	GEMIN4
NaN	NaN	NaN	NaN	NaN	NaN			-4.34294e-08	0	0	I3L2J1;Q9Y3C7	I3L2J1;Q9Y3C7	Mediator of RNA polymerase II transcription subunit 31	MED31
NaN	NaN	NaN	NaN	NaN	18.4439			0	NaN	0	I3L3E8;I3L2Q0;Q9P086	I3L3E8;I3L2Q0;Q9P086	Mediator of RNA polymerase II transcription subunit 11	MED11
NaN	NaN	NaN	21.65	NaN	NaN			0	NaN	0	I3L387;P53350	I3L387;P53350	Serine/threonine-protein kinase PLK1	PLK1
28.8926	29.5619	29.0676	29.2343	29.2598	28.8422			0.0912958	0.061938	0.256233	I3L3P7;P62244;I3L246;H3BV27;H3BT37;I3L303;H3BVC7	I3L3P7;P62244;I3L246	40S ribosomal protein S15a	RPS15A
NaN	NaN	NaN	NaN	21.4271	NaN			0	NaN	0	I3L531;P53384	I3L531;P53384	Cytosolic Fe-S cluster assembly factor NUBP1	NUBP1
22.9399	22.7861	22.8849	22.9754	23.0941	22.3136			0.111442	0.0759754	0.307689	I3NI32;Q02127;J3QRJ4;J3QRQ3;I3L449	I3NI32;Q02127	Dihydroorotate dehydrogenase (quinone), mitochondrial	DHODH
22.0513	NaN	22.1445	NaN	NaN	22.5056			0	-0.407672	0	I3VM54;Q9Y2K7	I3VM54;Q9Y2K7	Lysine-specific demethylase 2A	KDM2A
NaN	NaN	25.3107	NaN	NaN	NaN			0	NaN	0	I6L894;Q01484	I6L894;Q01484	Ankyrin-2	ANK2
23.6953	23.2108	23.1337	23.5701	23.478	23.6679			0.540563	-0.225393	-1.22426	J3KMZ8;Q92785;E9PN04	J3KMZ8;Q92785;E9PN04	Zinc finger protein ubi-d4	DPF2
NaN	NaN	NaN	NaN	NaN	18.6494			0	NaN	0	J3KN10;P42356	J3KN10;P42356	Phosphatidylinositol 4-kinase alpha	PI4KA
26.2665	25.834	26.2987	26.2924	26.4297	26.6206			0.82077	-0.314525	-1.77199	J3KN16;Q5VYK3;R4GMY1;F6XAQ5;R4GMY3	J3KN16;Q5VYK3;R4GMY1	Proteasome-associated protein ECM29 homolog	KIAA0368;ECM29
NaN	NaN	NaN	NaN	NaN	22.0899			0	NaN	0	J3KN32;Q9UKL0;E9PQE5;B4DV59;Q9P2K3;Q8IZ40	J3KN32;Q9UKL0;E9PQE5;B4DV59;Q9P2K3;Q8IZ40	REST corepressor 1;REST corepressor 3;REST corepressor 2	RCOR1;RCOR3;RCOR2
22.3293	NaN	21.8993	22.8712	22.4463	22.5455			0.93792	-0.506695	-2.19819	J3KN67;P06753;D6RGJ6;K7ELP0	J3KN67;P06753	Tropomyosin alpha-3 chain	TPM3
22.848	NaN	NaN	22.9091	22.8653	23.3534			0	-0.194648	0	S4R3Q9;J3KNA0;Q15070;C9JC63;E7EVY0	S4R3Q9;J3KNA0;Q15070;C9JC63;E7EVY0	Mitochondrial inner membrane protein OXA1L	OXA1L
24.2117	24.3268	24.2907	23.7677	23.9664	24.6259			0.234915	0.156368	0.597726	J3KNF8;D6RFH4;H3BUX2;O43169;J3QR91	J3KNF8;D6RFH4;H3BUX2;O43169	Cytochrome b5 type B	CYB5B
23.7851	24.3465	23.8528	23.6497	23.8002	23.6437			0.739295	0.296897	1.61195	J3KNN5;Q9UJV9;H0Y8L8	J3KNN5;Q9UJV9	Probable ATP-dependent RNA helicase DDX41	DDX41
22.8531	NaN	22.656	NaN	NaN	NaN			0	NaN	0	J3KNQ4;E9PS97;Q9NVD7	J3KNQ4;E9PS97;Q9NVD7	Alpha-parvin	PARVA
27.1583	27.6756	27.0429	27.1012	27.1736	27.1992			0.273734	0.134263	0.682437	J3QL05;J3KP15;Q01130;Q9BRL6	J3QL05;J3KP15;Q01130	Serine/arginine-rich splicing factor 2	SRSF2
25.8804	25.5367	25.882	25.5764	25.7573	25.5567			0.445818	0.136261	1.03715	J3KPP4;O95232;D6RDI2;E7EN55;C9JL41;D6RHH0;U3KQT3;H0YA81	J3KPP4;O95232;D6RDI2	Luc7-like protein 3	LUC7L3
NaN	NaN	NaN	NaN	NaN	21.0593			0	NaN	0	J3KPP6;Q96T51;H0Y9Y8;H0YA47	J3KPP6;Q96T51;H0Y9Y8;H0YA47	RUN and FYVE domain-containing protein 1	RUFY1
NaN	NaN	23.6749	NaN	23.892	NaN			0	-0.217119	0	J3KPS0;Q9NXW2;V9GYN7	J3KPS0;Q9NXW2;V9GYN7	DnaJ homolog subfamily B member 12	DNAJB12
NaN	NaN	20.9552	NaN	20.9784	21.2429			0	-0.155474	0	J3KPT4;Q9H4I3	J3KPT4;Q9H4I3	TraB domain-containing protein	TRABD
27.0926	27.0176	27.1791	27.2304	27.2502	27.4602			1.17233	-0.217122	-2.49329	J3KQ32;Q9NTK5;C9JCJ9;C9JTK6	J3KQ32;Q9NTK5	Obg-like ATPase 1	OLA1
22.6062	22.6906	22.8253	22.5949	22.1561	22.2409			1.19041	0.376741	2.53234	J3KQ41;Q9H9Q2;J3QT95;A0A087X1P5;J3KQ34;J3KQV6;J3QT67;J3QT66;J3QT69;J3QT50;J3QT43;J3QT73	J3KQ41;Q9H9Q2;J3QT95;A0A087X1P5;J3KQ34	COP9 signalosome complex subunit 7b	COPS7B
26.0219	25.4535	26.217	25.5877	25.6123	25.9067			0.318755	0.195223	0.77803	J3KQ48;Q9Y3E5	J3KQ48;Q9Y3E5	Peptidyl-tRNA hydrolase 2, mitochondrial	PTRH2
23.1832	23.8438	23.4528	23.4869	23.4795	23.707			0.113843	-0.0645663	-0.313727	J3KQJ1;Q8NBJ7;A8MXB9;E9PBT8;C9JL30;C9J660;F8WA42;J3QT17;H7C3B2;F8WEX5;E9PG02;F8WEV7;F8WES7	J3KQJ1;Q8NBJ7;A8MXB9;E9PBT8;C9JL30;C9J660;F8WA42;J3QT17;H7C3B2	Sulfatase-modifying factor 2	SUMF2
NaN	NaN	NaN	NaN	NaN	21.5588			0	NaN	0	M0QXG9;M0R3F4;M0R2A4;M0R2K3;M0R193;M0R0I0;M0R2I2;J3KQS6;Q9NWV8	M0QXG9;M0R3F4;M0R2A4;M0R2K3;M0R193;M0R0I0;M0R2I2;J3KQS6;Q9NWV8	BRISC and BRCA1-A complex member 1	BABAM1
22.7854	23.0825	NaN	22.6183	22.7625	NaN			0.555467	0.243464	1.47442	J3KR35;Q8WUD4;S4R331;C9JUN5	J3KR35;Q8WUD4;S4R331;C9JUN5	Coiled-coil domain-containing protein 12	CCDC12
26.2278	26.8637	26.3037	26.2887	26.4214	25.9815			0.417677	0.23453	0.980789	J3KR44;Q96FW1;F5GYN4;F5H6Q1;F5GYJ8;F5H3F0	J3KR44;Q96FW1;F5GYN4;F5H6Q1;F5GYJ8	Ubiquitin thioesterase OTUB1	OTUB1
NaN	NaN	NaN	NaN	NaN	22.4144			0	NaN	0	J3KR72;P49848	J3KR72;P49848	Transcription initiation factor TFIID subunit 6	TAF6
24.1821	24.4536	23.9641	24.5363	24.6076	24.4622			1.06769	-0.335453	-2.27169	J3KR97;Q9BTW9;A0A0J9YWI5;A0A0J9YVR1;I3L163;I3L500;I3L439;I3L4D2;I3L3H4;I3L131;I3L143;I3L0V3;I3L120;A0A0J9YXU4;A0A0J9YY08;A0A0J9YYG2;A0A0J9YVU1	J3KR97;Q9BTW9	Tubulin-specific chaperone D	TBCD
NaN	NaN	NaN	NaN	21.2533	NaN			0	NaN	0	J3KRR0;J3QQM5;Q9BT23	J3KRR0;J3QQM5;Q9BT23	LIM domain-containing protein 2	LIMD2
NaN	NaN	NaN	NaN	NaN	20.3842			0	NaN	0	J3QS74;J3KRZ0;J3QL03;J3KSP0;Q8WVK7	J3QS74;J3KRZ0;J3QL03;J3KSP0;Q8WVK7	Spindle and kinetochore-associated protein 2	SKA2
NaN	20.6207	21.0291	21.6004	NaN	21.674			1.22556	-0.812288	-3.91472	J3KRZ4;J3KS22;Q7Z4W1;J3QS45;J3KSZ5;J3QL34;J3QS36	J3KRZ4;J3KS22;Q7Z4W1	L-xylulose reductase	DCXR
22.7048	21.989	22.7139	22.9922	22.8946	22.9428			0.915488	-0.473958	-1.96052	J3KS05;P83916;K7ELA4;B5MD17;C9JWS9	J3KS05;P83916;K7ELA4;B5MD17;C9JWS9	Chromobox protein homolog 1	CBX1
NaN	NaN	NaN	NaN	NaN	22.8503			0	NaN	0	J3KS31;J3QRS9;X6R4W8;O43670	J3KS31;J3QRS9;X6R4W8;O43670	BUB3-interacting and GLEBS motif-containing protein ZNF207	ZNF207
NaN	NaN	NaN	NaN	21.1425	NaN			0	NaN	0	J3KSP1;J3KTE1;Q8WU67	J3KSP1;J3KTE1;Q8WU67	Phospholipase ABHD3	ABHD3
25.8284	26.1426	25.6873	25.6044	25.6069	25.4102			1.08685	0.345612	2.31175	J3KT51;Q9UK76;J3KSH8;F2Z3M5	J3KT51;Q9UK76;J3KSH8	Hematological and neurological expressed 1 protein;Hematological and neurological expressed 1 protein, N-terminally processed	HN1
28.9547	29.1345	28.969	28.7092	28.7716	28.9332			1.14479	0.214753	2.43427	J3KTA4;P17844;J3QRQ7;J3KRZ1;J3QSF1;J3KRX8;J3QR02;X6RLV5;J3QRN5;J3QLG9;J3QR62	J3KTA4;P17844	Probable ATP-dependent RNA helicase DDX5	DDX5
28.4605	28.7343	28.3623	28.7088	28.8534	28.8478			1.1056	-0.284309	-2.35116	J3QR09;J3KTE4;P84098;J3QL15	J3QR09;J3KTE4;P84098	Ribosomal protein L19;60S ribosomal protein L19	RPL19
27.8113	28.0089	27.9322	27.4087	27.7077	28.127			0.322216	0.169706	0.785278	J3KTL2;Q07955;J3KSR8;J3QQV5;J3KSW7	J3KTL2;Q07955;J3KSR8	Serine/arginine-rich splicing factor 1	SRSF1
24.3664	24.6798	24.1745	23.9363	23.97	24.5802			0.405585	0.244726	0.956421	J3QK89;Q8IWX8	J3QK89;Q8IWX8	Calcium homeostasis endoplasmic reticulum protein	CHERP
24.7223	25.0119	24.9835	24.4931	24.8514	23.5386			0.691839	0.611501	1.5193	J3QL56;O75880	J3QL56;O75880	Protein SCO1 homolog, mitochondrial	SCO1
24.0844	24.8957	24.3052	23.839	24.3996	23.5006			0.653251	0.515392	1.44412	J3QLR8;Q9Y3D9	J3QLR8;Q9Y3D9	28S ribosomal protein S23, mitochondrial	MRPS23
25.0382	25.8512	25.2052	25.1718	24.9948	24.7129			0.650158	0.404993	1.43809	J3QQS1;J3QLS3;Q9Y2R9;J3KSI8;J3QKW2	J3QQS1;J3QLS3;Q9Y2R9;J3KSI8;J3QKW2	28S ribosomal protein S7, mitochondrial	MRPS7
29.4175	29.839	29.3713	29.4704	29.5677	29.5837			0.00430384	0.00201098	0.0131485	J3QQ67;Q07020;H0YHA7;G3V203;F8VUA6;F8VYV2;A0A075B7A0;F8VXR6	J3QQ67;Q07020;H0YHA7;G3V203;F8VUA6;F8VYV2;A0A075B7A0	60S ribosomal protein L18	RPL18
23.4972	22.9252	23.1806	23.2006	23.3288	23.0175			0.0334793	0.0186838	0.0991258	J3QQJ0;Q9UHR5;J3QLM2;J3KRR6;X6R3T8;J3QLH3	J3QQJ0;Q9UHR5	SAP30-binding protein	SAP30BP
NaN	22.1956	NaN	NaN	21.9304	NaN			0	0.265217	0	J3QQW9;Q15022	J3QQW9;Q15022	Polycomb protein SUZ12	SUZ12
NaN	23.9344	24.202	NaN	24.2125	24.7994			0.512143	-0.437746	-1.35749	J3QQY2;J9JIE6;Q9UM00;J3KS45	J3QQY2;J9JIE6;Q9UM00	Transmembrane and coiled-coil domain-containing protein 1	TMCO1
27.2386	26.6619	27.3982	27.2138	27.3356	27.5133			0.457973	-0.254653	-1.06136	J3QRS3;P19105;O14950;P24844;J3KTJ1	J3QRS3;P19105;O14950	Myosin regulatory light chain 12A;Myosin regulatory light chain 12B	MYL12A;MYL12B
23.0975	23.706	23.3723	22.8801	22.9591	23.07			1.07648	0.422157	2.29004	J3QRU1;P07947;P12931;Q573B4;P06239;P06241	J3QRU1;P07947	Non-specific protein-tyrosine kinase;Tyrosine-protein kinase Yes	YES1
NaN	22.3887	NaN	NaN	NaN	NaN			0	NaN	0	J3QSH4;Q14119;J9JIC7	J3QSH4;Q14119;J9JIC7	Vascular endothelial zinc finger 1	VEZF1
26.2694	26.7284	26.2349	26.2834	26.3112	26.4895			0.103871	0.0495338	0.288524	J3QT28;O43684;J3QSX4	J3QT28;O43684	Mitotic checkpoint protein BUB3	BUB3
NaN	NaN	NaN	NaN	20.9632	NaN			0	NaN	0	J3QTA2;Q99933	J3QTA2;Q99933	BAG family molecular chaperone regulator 1	BAG1
26.4358	26.7251	26.3715	26.4473	26.6398	26.9001			0.372651	-0.15159	-0.889527	J9JID7;Q03252	J9JID7;Q03252	Lamin-B2	LMNB2
22.8133	22.369	22.7871	22.7817	22.7949	22.5862			0.151323	-0.064469	-0.405602	K4DI93;Q13620;A6NE76	K4DI93;Q13620;A6NE76	Cullin-4B	CUL4B
NaN	NaN	NaN	NaN	NaN	25.1047			0	NaN	0	K7EM02;K7EIJ8;Q8IYT4	K7EM02;K7EIJ8;Q8IYT4	Katanin p60 ATPase-containing subunit A-like 2	KATNAL2
NaN	NaN	NaN	NaN	NaN	19.7929			0	NaN	0	K7EIP7;K7ERW0;K7ENM8;Q9BWQ6	K7EIP7;K7ERW0;K7ENM8;Q9BWQ6	Protein YIPF;Protein YIPF2	YIPF2
NaN	22.6522	NaN	22.907	22.9599	NaN			0	-0.28124	0	K7EIU8;Q13485;K7ES96;K7ELK2;K7EL18;K7EIJ2;K7ENG8;A0A087WUF3	K7EIU8;Q13485;K7ES96	Mothers against decapentaplegic homolog;Mothers against decapentaplegic homolog 4	SMAD4
NaN	NaN	NaN	NaN	NaN	21.67			0	NaN	0	K7ELZ8;K7EIY1;K7ENN5;Q9Y421	K7ELZ8;K7EIY1;K7ENN5;Q9Y421	Protein FAM32A	FAM32A
NaN	22.0901	22.674	22.2701	NaN	21.8424			0.334385	0.325774	0.900163	K7EIY6;Q9BV68;U3KQF4	K7EIY6;Q9BV68;U3KQF4	E3 ubiquitin-protein ligase RNF126	RNF126
22.4671	21.6118	21.9697	22.7436	22.5808	23.7341			1.07816	-1.00332	-2.29355	K7EJH0;K7EMX1;K7EJV2;K7ESQ2;Q8NBT2;K7ERQ7;A0A0A0MSN0	K7EJH0;K7EMX1;K7EJV2;K7ESQ2;Q8NBT2	Kinetochore protein Spc24	SPC24
NaN	21.8944	NaN	NaN	NaN	NaN			0	NaN	0	K7EK00;Q96ND0;K7EPG9	K7EK00;Q96ND0;K7EPG9	Protein FAM210A	FAM210A
32.0556	32.3363	31.7648	32.8245	32.9125	32.8358	+	p53_R175H	2.06762	-0.805387	-4.81436	K7EK07;P84243	K7EK07;P84243	Histone H3;Histone H3.3	H3F3B;H3F3A
26.4198	26.5695	26.5658	26.406	26.4833	26.7788			0.110051	-0.0376708	-0.304182	K7EQ55;K7EK33;Q96EP5;K7EQ02	K7EQ55;K7EK33;Q96EP5;K7EQ02	DAZ-associated protein 1	DAZAP1
25.3604	24.5923	25.2272	25.287	25.2528	25.4874			0.497106	-0.282429	-1.13885	K7EKE6;P36776;K7EJE8;K7ER27;K7ERR6;K7EQF8	K7EKE6;P36776;K7EJE8	Lon protease homolog, mitochondrial	LONP1
NaN	NaN	NaN	NaN	NaN	21.1564			0	NaN	0	K7EKL3;P28799;K7EMR1	K7EKL3;P28799;K7EMR1	Granulins;Acrogranin;Paragranulin;Granulin-1;Granulin-2;Granulin-3;Granulin-4;Granulin-5;Granulin-6;Granulin-7	GRN
27.043	27.4026	27.1211	26.8861	26.9066	26.9144			1.22888	0.28653	2.61616	K7ELL7;P14314;K7EPW7;A0A0C4DGP4;K7EKX1;K7EJ70;K7EIP3	K7ELL7;P14314	Glucosidase 2 subunit beta	PRKCSH
22.7573	23.3449	23.0005	22.7321	NaN	NaN			0	0.302155	0	K7EM09;K7EPR0;K7ELQ9;Q6UW68	K7EM09;K7EPR0;K7ELQ9;Q6UW68	Transmembrane protein 205	TMEM205
NaN	NaN	NaN	NaN	NaN	23.662			0	NaN	0	K7ENJ0;K7ELW1;P54725	K7ENJ0;K7ELW1;P54725	UV excision repair protein RAD23 homolog A	RAD23A
25.7981	24.9357	26.0818	26.0562	26.0723	26.1784			0.647856	-0.497072	-1.43361	K7EM18;P41567;K7EQP2	K7EM18;P41567	Eukaryotic translation initiation factor 1	EIF1
NaN	NaN	NaN	NaN	NaN	NaN			-4.34294e-08	0	0	K7EM87;K7EPN4;Q9HCE0	K7EM87;K7EPN4;Q9HCE0	Ectopic P granules protein 5 homolog	EPG5
22.5035	22.3544	22.6267	NaN	22.4252	NaN			0	0.0696996	0	K7EMM8;Q49A26	K7EMM8;Q49A26	Putative oxidoreductase GLYR1	GLYR1
NaN	NaN	NaN	NaN	19.9869	NaN			0	NaN	0	K7EMT6;Q13472	K7EMT6;Q13472	DNA topoisomerase 3-alpha	TOP3A
NaN	NaN	NaN	NaN	NaN	22.3777			0	NaN	0	K7ENE5;O00115	K7ENE5;O00115	Deoxyribonuclease-2-alpha	DNASE2
NaN	NaN	NaN	NaN	NaN	19.8766			0	NaN	0	K7EP32;Q9BZV1	K7EP32;Q9BZV1	UBX domain-containing protein 6	UBXN6
24.3563	23.9297	24.6693	24.3721	24.4879	24.6401			0.32768	-0.181622	-0.796695	K7EP90;Q9BTD8;K7EQ03;K7ER08;K7EML2	K7EP90;Q9BTD8;K7EQ03;K7ER08	RNA-binding protein 42	RBM42
NaN	NaN	NaN	NaN	NaN	21.5959			0	NaN	0	K7EPL5;Q9BQ95	K7EPL5;Q9BQ95	Evolutionarily conserved signaling intermediate in Toll pathway, mitochondrial	ECSIT
NaN	NaN	NaN	NaN	NaN	20.2209			0	NaN	0	K7EQL6;Q8NFA0	K7EQL6;Q8NFA0	Ubiquitin carboxyl-terminal hydrolase;Ubiquitin carboxyl-terminal hydrolase 32	USP32
NaN	NaN	NaN	NaN	NaN	22.4547			0	NaN	0	K7EQW8	K7EQW8		TPM4
21.5744	21.4286	NaN	21.6167	21.5881	21.7516			0.760322	-0.150653	-1.77694	K7ER15;Q9H0R4;K7EMY7	K7ER15;Q9H0R4;K7EMY7	Haloacid dehalogenase-like hydrolase domain-containing protein 2	HDHD2
NaN	NaN	NaN	NaN	NaN	20.3269			0	NaN	0	K7ER87;P17706	K7ER87;P17706	Tyrosine-protein phosphatase non-receptor type 2	PTPN2
22.7594	22.7121	NaN	22.5504	NaN	NaN			0	0.185411	0	K7ERD7;O95707;K7ESH8;K7EK50;K7EQV2	K7ERD7;O95707;K7ESH8;K7EK50;K7EQV2	Ribonuclease P protein subunit p29	POP4
25.9021	25.5513	26.0523	26.0645	26.0174	26.0119			0.585736	-0.196031	-1.31256	K7ERF1;Q9UBQ5;K7ES31;A0A087WVB9;K7EQM4;K7EK53	K7ERF1;Q9UBQ5;K7ES31;A0A087WVB9	Eukaryotic translation initiation factor 3 subunit K	EIF3K
23.3284	23.3562	23.1389	23.2713	22.7369	22.7688			0.872859	0.348868	1.87527	K7ES02;Q13867;K7ESE8;J3KSD8;J3KS79;K7ENH5	K7ES02;Q13867;K7ESE8;J3KSD8	Bleomycin hydrolase	BLMH
22.4739	21.7616	22.9121	22.8754	NaN	22.8626			0.464846	-0.486433	-1.12386	K7ES61;Q9BYD3;X6RAY8	K7ES61;Q9BYD3	39S ribosomal protein L4, mitochondrial	MRPL4
21.1755	NaN	20.976	20.5749	20.547	21.3497			0.283077	0.251899	0.72459	K7ES95;Q8WZA0	K7ES95;Q8WZA0	Protein LZIC	LZIC
24.4755	23.5813	24.1722	24.6273	24.6607	24.6176			0.997154	-0.558868	-2.12602	L0R6Q1	L0R6Q1		SLC35A4
NaN	NaN	NaN	NaN	NaN	18.6008			0	NaN	0	M0QWZ7;M0R2C6;Q9NP81;B4DJM9;M0R259	M0QWZ7;M0R2C6;Q9NP81;B4DJM9;M0R259	Serine--tRNA ligase, mitochondrial	SARS2
24.3343	24.3923	24.3307	24.4672	24.6495	24.1092			0.129006	-0.0562102	-0.351413	M0QXF7;M0QYN0;Q969H8	M0QXF7;M0QYN0;Q969H8	Myeloid-derived growth factor	MYDGF
NaN	NaN	19.1951	NaN	NaN	NaN			0	NaN	0	M0QXH0;Q99757	M0QXH0;Q99757	Thioredoxin, mitochondrial	TXN2
24.9325	24.0629	25.0847	24.6129	24.8193	25.1384			0.175639	-0.163513	-0.463108	M0QXN5;P37198	M0QXN5;P37198	Nuclear pore glycoprotein p62	NUP62
21.6562	NaN	21.5334	NaN	NaN	21.738			0	-0.143249	0	M0QXZ5;Q96B54	M0QXZ5;Q96B54	Zinc finger protein 428	ZNF428
NaN	NaN	NaN	NaN	NaN	20.3287			0	NaN	0	M0QY97;Q9UPT8	M0QY97;Q9UPT8	Zinc finger CCCH domain-containing protein 4	ZC3H4
22.7669	23.9624	22.1055	22.2199	22.4036	22.9453			0.291695	0.422004	0.720882	M0QYT0	M0QYT0
NaN	NaN	NaN	NaN	NaN	20.6885			0	NaN	0	M0R1S0;M0QZ21;M0R0N4;X6R390;M0QYZ2;P53680	M0R1S0;M0QZ21;M0R0N4;X6R390;M0QYZ2;P53680	AP-2 complex subunit sigma	AP2S1
28.7052	28.4571	28.8669	29.0301	29.0142	29.1283	+	p53_R175H	1.42581	-0.381124	-3.06396	M0R0F0;P46782;M0R0R2;M0QZN2	M0R0F0;P46782;M0R0R2;M0QZN2	40S ribosomal protein S5;40S ribosomal protein S5, N-terminally processed	RPS5
NaN	19.6128	NaN	NaN	NaN	NaN			0	NaN	0	M0R300;M0R0P8;Q13459	M0R300;M0R0P8;Q13459	Unconventional myosin-IXb	MYO9B
27.6645	27.9145	27.6376	27.809	27.8218	27.8251			0.379443	-0.0797742	-0.90339	M0R117;Q02543;M0R1A7;M0R3D6;M0R0P7	M0R117;Q02543;M0R1A7;M0R3D6;M0R0P7	60S ribosomal protein L18a	RPL18A
23.5715	23.4948	23.8588	23.8049	23.838	23.9793			0.879641	-0.232335	-1.88879	M0R165;Q9UBC2;M0R2S2;M0R1V5;K7EJR2;M0R330;M0QX30;M0R3I1	M0R165;Q9UBC2;M0R2S2	Epidermal growth factor receptor substrate 15-like 1	EPS15L1
24.1609	24.23	23.9411	23.7625	23.9434	24.3198			0.213254	0.102082	0.54935	M0R208;Q16740;M0QYV5	M0R208;Q16740	ATP-dependent Clp protease proteolytic subunit;ATP-dependent Clp protease proteolytic subunit, mitochondrial	CLPP
NaN	NaN	NaN	NaN	NaN	21.638			0	NaN	0	M0R2A0;Q5UCC4	M0R2A0;Q5UCC4	ER membrane protein complex subunit 10	EMC10
23.2667	23.6834	23.1522	23.8739	23.8215	23.5416			0.922547	-0.378223	-1.97471	M0R2B7;P28340;M0QZR8;M0QXE6;M0QXQ2;M0QZB4;M0R3H8	M0R2B7;P28340;M0QZR8	DNA polymerase;DNA polymerase delta catalytic subunit	POLD1
23.5758	23.8753	23.6499	24.1448	23.7722	23.261			0.0319124	-0.0257003	-0.0946377	M0R3F6;M0R2Z9;Q8IX01	M0R3F6;M0R2Z9;Q8IX01	SURP and G-patch domain-containing protein 2	SUGP2
NaN	NaN	NaN	NaN	NaN	21.4384			0	NaN	0	M0R366;Q9BTV5;M0R1R0	M0R366;Q9BTV5;M0R1R0	Fibronectin type III and SPRY domain-containing protein 1	FSD1
21.7834	NaN	NaN	NaN	NaN	22.7798			0	-0.996359	0	M0R3A4;Q9NWS0;M0R2P8;M0QXD5;M0QYA2	M0R3A4;Q9NWS0;M0R2P8;M0QXD5;M0QYA2	PIH1 domain-containing protein 1	PIH1D1
23.9287	24.2092	23.5283	23.7946	24.1438	24.3099			0.319073	-0.194036	-0.778697	M0R3C3;Q9NZ01;M0QXM3	M0R3C3;Q9NZ01	Very-long-chain enoyl-CoA reductase	TECR
25.3027	24.9029	25.4718	25.2332	25.1208	25.2326			0.0608205	0.0302951	0.175355	O00116;B8ZZ81	O00116	Alkyldihydroxyacetonephosphate synthase, peroxisomal	AGPS
23.7603	23.6466	23.7961	23.704	23.9741	23.4114			0.0790683	0.0378113	0.224252	O00139;H0Y8H2;Q8N4N8	O00139	Kinesin-like protein KIF2A	KIF2A
25.7579	25.8193	25.6307	25.95	26.0637	26.1658	+	p53_R175H	1.74829	-0.323888	-3.87923	O00148;K7EQN7;K7EPJ3;A0A0D9SEM9;K7EN69;K7ENP6;K7EL56;K7EIL8;F6SXL5	O00148;K7EQN7	ATP-dependent RNA helicase DDX39A	DDX39A
27.1519	27.1419	27.0603	27.3036	27.1842	27.286	+	p53_R175H	1.38397	-0.1399	-2.96601	O00154;K7EKP8;Q6ZUV0	O00154;K7EKP8	Cytosolic acyl coenzyme A thioester hydrolase	ACOT7
21.8517	21.9225	NaN	21.9891	21.624	NaN			0.150547	0.0805788	0.433297	O00165;E9PIQ7;Q5VYD6	O00165;E9PIQ7	HCLS1-associated protein X-1	HAX1
25.2638	24.7692	25.2407	25.1468	25.2254	25.5069			0.445474	-0.201845	-1.03646	O00170;E9PMH2;V9GYQ3	O00170;E9PMH2	AH receptor-interacting protein	AIP
NaN	NaN	22.3742	22.2821	22.0574	23.2128			0	-0.143204	0	O00178;B0QY59	O00178;B0QY59	GTP-binding protein 1	GTPBP1
23.8843	23.8971	23.8034	23.7835	24.0072	23.8412			0.0754638	-0.0157127	-0.214708	O00186	O00186	Syntaxin-binding protein 3	STXBP3
NaN	NaN	NaN	NaN	NaN	19.4154			0	NaN	0	O00194	O00194	Ras-related protein Rab-27B	RAB27B
25.811	26.0398	25.6224	25.6414	25.6796	25.5761			0.704418	0.192072	1.54383	O00203;H0YBD0;F5GYB0	O00203	AP-3 complex subunit beta-1	AP3B1
27.6699	27.8363	27.6849	27.5306	27.7214	27.8433			0.109665	0.0319557	0.30321	O00231;J3QRY4;J3QS13;J3KSW3	O00231	26S proteasome non-ATPase regulatory subunit 11	PSMD11
26.5465	26.2958	26.468	26.3524	26.3577	26.0567			0.661911	0.181142	1.46099	O00232;J3KTJ5;J3KSK1	O00232	26S proteasome non-ATPase regulatory subunit 12	PSMD12
24.1607	NaN	23.719	24.2429	24.6475	24.635			1.01527	-0.568616	-2.39225	O00264	O00264	Membrane-associated progesterone receptor component 1	PGRMC1
26.1083	26.3949	26.2906	25.9934	26.1495	26.2408			0.546706	0.136742	1.23629	O00267;M0QYL9	O00267	Transcription elongation factor SPT5	SUPT5H
25.7293	25.8814	25.9241	25.6011	25.6992	25.6256	+	p53_R175H	1.42892	0.202946	3.0713	O00273;K7ERT1	O00273	DNA fragmentation factor subunit alpha	DFFA
30.1612	29.5885	30.1775	29.9053	29.9563	30.2511			0.100117	-0.0618292	-0.278946	O00299	O00299	Chloride intracellular channel protein 1	CLIC1
27.2278	26.6248	26.9222	27.1935	27.19	27.0947			0.59176	-0.234474	-1.32431	O00303;H0YDT6;A0A0D9SEZ9;E9PQV8	O00303	Eukaryotic translation initiation factor 3 subunit F	EIF3F
22.8428	22.8575	22.6992	NaN	NaN	NaN			0	NaN	0	O00330;H0YD97;E9PLU0;E9PRI6	O00330;H0YD97	Pyruvate dehydrogenase protein X component, mitochondrial	PDHX
NaN	NaN	NaN	NaN	NaN	20.4196			0	NaN	0	O00399	O00399	Dynactin subunit 6	DCTN6
23.5053	23.2918	23.5065	23.8227	23.8569	23.3847			0.68695	-0.253558	-1.50977	O00401	O00401	Neural Wiskott-Aldrich syndrome protein	WASL
27.2852	26.9382	27.3434	27.3169	27.4465	27.3918			0.674885	-0.196115	-1.48626	O00410;H0Y8C6;E7ETV3;E7EQT5;C9JMV5;H0Y3V4;E7EV12;E7EWK4;E7EX05;C9JZD8;C9J875;C9JQT6;E7ESA1;E7ESZ1;E7ETV8;C9JXE0	O00410;H0Y8C6	Importin-5	IPO5
21.0841	NaN	NaN	NaN	NaN	21.5811			0	-0.496904	0	O00411	O00411	DNA-directed RNA polymerase, mitochondrial	POLRMT
NaN	NaN	NaN	NaN	NaN	23.6626			0	NaN	0	X6RAL5;O00422;H7BZW6	X6RAL5;O00422;H7BZW6	Histone deacetylase complex subunit SAP18	SAP18
25.0742	25.1704	25.4144	25.2524	25.3659	25.1914			0.166866	-0.0502046	-0.442535	O00425;F8WD15	O00425	Insulin-like growth factor 2 mRNA-binding protein 3	IGF2BP3
27.1847	26.669	27.0557	27.2003	27.2619	27.264			0.805271	-0.272268	-1.74142	O00429;G8JLD5;F8VZ52;B4DPZ9;F8W1W3;F8VUJ9;B4DDQ3;F8VR28;F8VYL3;H0YHY4;H0YI79	O00429;G8JLD5	Dynamin-1-like protein	DNM1L
25.6878	25.1221	25.7213	25.8412	25.9278	25.782			0.78871	-0.339949	-1.70883	O00442;A6NIC1	O00442	RNA 3-terminal phosphate cyclase	RTCA
NaN	NaN	NaN	22.3597	NaN	NaN			0	NaN	0	O00443;E9PPP3;A0A0C4DGF9	O00443;E9PPP3;A0A0C4DGF9	Phosphatidylinositol 4-phosphate 3-kinase C2 domain-containing subunit alpha	PIK3C2A
NaN	NaN	NaN	20.7945	NaN	NaN			0	NaN	0	O00461;F8W785	O00461;F8W785	Golgi integral membrane protein 4	GOLIM4
NaN	NaN	NaN	23.5699	23.7572	23.8682			0	NaN	0	O00483	O00483	Cytochrome c oxidase subunit NDUFA4	NDUFA4
25.7615	25.3391	25.8139	25.8067	25.8479	25.6448			0.324051	-0.128304	-0.789116	O00487;C9JW37	O00487	26S proteasome non-ATPase regulatory subunit 14	PSMD14
24.0424	23.5932	24.2855	24.0965	24.3534	24.4086			0.626587	-0.312449	-1.39219	O00505;H0Y4S9	O00505	Importin subunit alpha-4	KPNA3
22.7784	22.1965	22.6428	22.8886	22.819	22.7832			0.748909	-0.291043	-1.63076	O00507;Q93008	O00507;Q93008	Probable ubiquitin carboxyl-terminal hydrolase FAF-Y;Probable ubiquitin carboxyl-terminal hydrolase FAF-X	USP9Y;USP9X
25.8722	25.5514	25.9841	25.9952	26.0797	26.0522			0.843257	-0.239798	-1.81647	O00560;B4DHN5;E9PBU7;G5EA09	O00560;B4DHN5;E9PBU7;G5EA09	Syntenin-1	SDCBP
23.102	NaN	23.2329	23.3291	23.1011	23.6201			0.368339	-0.182683	-0.913775	O00566;U3KQ48	O00566	U3 small nucleolar ribonucleoprotein protein MPP10	MPHOSPH10
28.1525	28.5169	28.1345	28.1538	28.2351	28.1941			0.227279	0.0736364	0.580771	O00567;Q5JXT2;H0YDU4;H0Y653	O00567	Nucleolar protein 56	NOP56
23.8148	24.112	23.9073	24.2562	24.4951	24.5787	+	p53_R175H	1.72598	-0.498641	-3.81903	O00625	O00625	Pirin	PIR
27.1535	26.6996	27.0749	26.8649	26.8278	27.038			0.159984	0.065773	0.42626	O00629;H7C4F6	O00629	Importin subunit alpha-3	KPNA4
24.3553	24.3392	24.1847	24.1167	24.4763	24.1787			0.104447	0.0358391	0.289989	O00743;Q5T1S7	O00743	Serine/threonine-protein phosphatase 6 catalytic subunit;Serine/threonine-protein phosphatase 6 catalytic subunit, N-terminally processed	PPP6C
25.0036	25.6517	25.4205	24.9477	25.2448	24.6977			0.733403	0.395193	1.60043	O00754;M0QZ24;M0QYZ1;M0QZG6	O00754;M0QZ24	Lysosomal alpha-mannosidase;Lysosomal alpha-mannosidase A peptide;Lysosomal alpha-mannosidase B peptide;Lysosomal alpha-mannosidase C peptide;Lysosomal alpha-mannosidase D peptide;Lysosomal alpha-mannosidase E peptide	MAN2B1
24.7493	25.0364	24.9305	24.9216	25.3722	25.4469			0.861782	-0.341473	-1.85323	O00762;A0A087WVK1;A0A0A0MSE8;K4DI81	O00762;A0A087WVK1	Ubiquitin-conjugating enzyme E2 C	UBE2C
23.9593	24.881	23.8921	24.3897	23.9952	24.1735			0.0592504	0.0579599	0.171077	O00764;F2Z2Y4	O00764;F2Z2Y4	Pyridoxal kinase	PDXK
22.0971	NaN	22.3722	NaN	22.602	NaN			0	-0.367375	0	O14497;H0Y488;A0A087WUV6	O14497;H0Y488	AT-rich interactive domain-containing protein 1A	ARID1A
24.5932	24.8754	24.4346	24.529	24.6214	24.7591			0.00484901	-0.00214958	-0.0148049	O14530;B8ZZX4;F8WBV5;G3XAJ4;F8WCJ3	O14530;B8ZZX4	Thioredoxin domain-containing protein 9	TXNDC9
NaN	NaN	NaN	NaN	NaN	NaN			-4.34294e-08	0	0	O14545	O14545	TRAF-type zinc finger domain-containing protein 1	TRAFD1
25.8165	25.2121	25.7233	25.6156	25.6645	25.8319			0.237464	-0.120042	-0.603363	O14579;A0A087X0I4;M0QXB4;M0R061	O14579;A0A087X0I4;M0QXB4	Coatomer subunit epsilon	COPE
25.1131	24.8391	25.0861	25.0712	25.1432	25.1047			0.449358	-0.093586	-1.04421	O14617;K7ERW8;A0A087WYN6	O14617	AP-3 complex subunit delta-1	AP3D1
21.6037	NaN	NaN	NaN	NaN	NaN			0	NaN	0	O14646	O14646	Chromodomain-helicase-DNA-binding protein 1	CHD1
23.1469	22.6193	22.9515	22.6318	22.9421	22.6873			0.348235	0.152129	0.839361	O14657;H0Y7C8	O14657;H0Y7C8	Torsin-1B	TOR1B
NaN	22.2749	NaN	NaN	21.4187	NaN			0	0.856224	0	O14672;H0YK87;C9J9B4	O14672	Disintegrin and metalloproteinase domain-containing protein 10	ADAM10
27.0611	27.0837	26.747	27.0446	26.8208	26.9692			0.0516958	0.0190919	0.150334	O14737;K7EQA1;K7ESJ4;Q3HM38;X6R2P6	O14737;K7EQA1;K7ESJ4	Programmed cell death protein 5	PDCD5
26.4654	26.0777	26.3089	25.9919	26.1524	26.4772			0.158495	0.0768579	0.422722	O14744;G3V2L6;G3V580;C9JSX3;H0YJX6;H0YJ77;G3V2X6;G3V507;G3V2F5;G3V5L5;G3V5T6;H0YJD3	O14744;G3V2L6	Protein arginine N-methyltransferase 5;Protein arginine N-methyltransferase 5, N-terminally processed	PRMT5
24.5234	25.0282	24.6321	24.304	24.2474	23.482			1.10049	0.716793	2.34041	O14745;J3QRP6;J3QRA3	O14745;J3QRP6	Na(+)/H(+) exchange regulatory cofactor NHE-RF1	SLC9A3R1
NaN	NaN	NaN	NaN	NaN	18.2421			0	NaN	0	O14763	O14763	Tumor necrosis factor receptor superfamily member 10B	TNFRSF10B
26.0859	26.2737	25.9525	25.8989	26.0336	25.5454			0.737667	0.278055	1.60877	O14776;G3V220;Q5VWI1	O14776;G3V220	Transcription elongation regulator 1	TCERG1
23.5641	23.3458	23.6051	23.7836	23.9152	24.2053	+	p53_R175H	1.45024	-0.462999	-3.12189	O14777	O14777	Kinetochore protein NDC80 homolog	NDC80
NaN	NaN	21.9322	NaN	NaN	NaN			0	NaN	0	O14787;A0A075B780;K7ESC1	O14787;A0A075B780	Transportin-2	TNPO2
NaN	NaN	NaN	NaN	20.5397	NaN			0	NaN	0	O14802	O14802	DNA-directed RNA polymerase III subunit RPC1	POLR3A
28.0212	27.8902	28.1078	28.1387	28.0741	28.2919			0.830034	-0.161837	-1.7903	O14818;H0Y586;Q8TAA3;A0A087WYS6;F5GY34	O14818;H0Y586	Proteasome subunit alpha type-7	PSMA7
26.2677	26.6577	26.3511	25.8604	25.9981	25.6636	+	p53_R175H	1.72503	0.584827	3.81649	O14828	O14828	Secretory carrier-associated membrane protein 3	SCAMP3
NaN	NaN	NaN	NaN	NaN	22.2737			0	NaN	0	Q5VV87;Q5VV89;O14880	Q5VV87;Q5VV89;O14880	Microsomal glutathione S-transferase 3	MGST3
22.7767	23.5059	22.9209	NaN	NaN	22.8085			0	0.259376	0	O14908;K7EM11	O14908;K7EM11	PDZ domain-containing protein GIPC1	GIPC1
25.6583	25.9631	25.7446	25.7074	25.7809	25.7348			0.196354	0.0476297	0.510979	O14929;F8WEW1;F8W9G7	O14929	Histone acetyltransferase type B catalytic subunit	HAT1
22.4086	22.6073	22.2705	22.4919	22.4934	22.3335			0.0328354	-0.0108185	-0.0972831	O14936;Q5JS72;Q5JS74	O14936;Q5JS72	Peripheral plasma membrane protein CASK	CASK
NaN	NaN	NaN	NaN	22.994	NaN			0	NaN	0	O14949	O14949	Cytochrome b-c1 complex subunit 8	UQCRQ
24.4967	24.5269	24.383	24.4512	24.3873	24.8608			0.249904	-0.0975545	-0.630717	O14964;I3L1P5;I3L165;I3L2H4	O14964;I3L1P5	Hepatocyte growth factor-regulated tyrosine kinase substrate	HGS
23.37	23.6804	23.7773	23.5391	23.7388	23.4736			0.0600528	0.0253766	0.173265	O14965;A3KFJ0;Q5QPD4;A3KFJ1;Q5QPD2;Q5QPD1;A3KFJ2;B4DXA6;A0A0A0MSY3;Q5Y191;Q9UQB9	O14965;A3KFJ0;Q5QPD4;A3KFJ1	Aurora kinase A	AURKA
25.4712	25.6194	25.3868	25.5188	25.5248	25.9615			0.471665	-0.175898	-1.08855	O14974;F8VZN8;H0YHI8;H0YIS4;H0YIM2;A0A0U1RQZ1;H0YIS3;H0YHL8;F8VW28	O14974;F8VZN8	Protein phosphatase 1 regulatory subunit 12A	PPP1R12A
24.4854	23.6311	24.1257	24.5124	24.4825	24.5527			0.810285	-0.435125	-1.75131	O14976;A0A087X1U9;H0Y8H5;H0YA39	O14976;A0A087X1U9	Cyclin-G-associated kinase	GAK
27.45	26.6098	27.4571	27.5803	27.6646	27.7468			0.79591	-0.491617	-1.72299	O14980;C9JKM9;C9J673;C9IZS4;C9JQ02;C9JV99;H7BZC5;F8WF71;C9IYM2;C9JF49	O14980	Exportin-1	XPO1
23.357	23.5344	22.9814	22.2659	23.2473	22.1788			0.893329	0.726968	1.91612	O15042;E7ET15;E7EW00;H0Y8D9;U3KPT1;C9JDJ7;C9J5L1	O15042;E7ET15;E7EW00;H0Y8D9	U2 snRNP-associated SURP motif-containing protein	U2SURP
23.0505	NaN	22.6317	NaN	22.7295	NaN			0	0.111569	0	O15066;F8WAR6;F8WER6;A0A087WX26;O14782	O15066;F8WAR6;F8WER6;A0A087WX26;O14782	Kinesin-like protein KIF3B;Kinesin-like protein KIF3B, N-terminally processed;Kinesin-like protein;Kinesin-like protein KIF3C	KIF3B;KIF3C
27.6371	27.8337	27.526	27.7305	27.8527	27.9155			0.729145	-0.167292	-1.59211	O15067;H0YGH1;J3KTQ5;J3QSG0;J3QSH6;J3KTL4;J3KT98	O15067	Phosphoribosylformylglycinamidine synthase	PFAS
24.7178	24.0776	24.5651	24.8486	24.6601	24.9454			0.800662	-0.364527	-1.73235	O15116;E5RJ47;E5RH18	O15116;E5RJ47;E5RH18	U6 snRNA-associated Sm-like protein LSm1	LSM1
21.9221	21.7044	22.3771	22.4153	22.1764	22.2255			0.571352	-0.271206	-1.28448	O15118	O15118	Niemann-Pick C1 protein	NPC1
22.7243	23.0225	23.1517	23.0981	22.8173	23.1166			0.100208	-0.044487	-0.279178	O15126;A0A087WXB0;A0A087WU14;A0A087WTX8;A0A087WZA6	O15126;A0A087WXB0;A0A087WU14	Secretory carrier-associated membrane protein 1	SCAMP1
26.5568	27.1788	26.6251	26.7608	26.7153	26.7419			0.0854493	0.0475763	0.241016	O15143;C9J4Z7;F8VXW2;C9JEY1;C9JQM8;C9JFG9;C9J6C8;C9JBJ7;C9K057;C9JTT6;C9JM51;F8WEB3	O15143	Actin-related protein 2/3 complex subunit 1B	ARPC1B
26.8186	27.276	26.6956	26.7496	26.8985	27.1109			0.0168336	0.0104141	0.0507196	O15144;C9JTV5;G5E9J0;H7C3F9;G5E9S7	O15144	Actin-related protein 2/3 complex subunit 2	ARPC2
26.8445	26.5848	26.8174	26.8975	26.8443	27.0808			0.81382	-0.191999	-1.75828	O15145;C9JZD1;F8VR50	O15145;C9JZD1;F8VR50	Actin-related protein 2/3 complex subunit 3	ARPC3
25.5454	24.8767	25.3692	25.5694	25.35	25.5944			0.488594	-0.240846	-1.12204	O15160;E7EQB9;D6RDJ3;H0Y723	O15160;E7EQB9	DNA-directed RNA polymerases I and III subunit RPAC1	POLR1C
26.3056	26.9144	26.3147	26.4499	26.7518	25.9352			0.159492	0.132661	0.42509	O15212;A2AB88	O15212	Prefoldin subunit 6	PFDN6
25.8307	25.4592	25.8915	25.6527	25.3507	25.8061			0.259604	0.123954	0.651874	O15213;H0Y6G3	O15213;H0Y6G3	WD repeat-containing protein 46	WDR46
22.9762	NaN	NaN	NaN	NaN	NaN			0	NaN	0	O15226;A0A087WXT2	O15226;A0A087WXT2	NF-kappa-B-repressing factor	NKRF
NaN	NaN	NaN	NaN	NaN	21.2792			0	NaN	0	O15235	O15235	28S ribosomal protein S12, mitochondrial	MRPS12
NaN	NaN	NaN	NaN	NaN	19.2226			0	NaN	0	O15240	O15240	Neurosecretory protein VGF;Neuroendocrine regulatory peptide-1;Neuroendocrine regulatory peptide-2;Antimicrobial peptide VGF[554-577]	VGF
NaN	20.5375	NaN	NaN	21.092	NaN			0	-0.554436	0	O15254	O15254	Peroxisomal acyl-coenzyme A oxidase 3	ACOX3
23.8882	23.4956	23.4043	24.0527	23.7925	23.8304			0.809112	-0.295885	-1.74899	Q5T8U5;O15260;B7Z1G8	Q5T8U5;O15260	Surfeit locus protein 4	SURF4
NaN	NaN	22.3501	22.349	22.3563	NaN			0	-0.00251675	0	O15269	O15269	Serine palmitoyltransferase 1	SPTLC1
21.5251	NaN	NaN	NaN	NaN	NaN			0	NaN	0	O15270;H0YJV2	O15270	Serine palmitoyltransferase 2	SPTLC2
23.482	23.4764	23.3827	23.2049	23.3435	23.0649	+	p53_R175H	1.31139	0.242591	2.79979	O15294;C9JZL3	O15294	UDP-N-acetylglucosamine--peptide N-acetylglucosaminyltransferase 110 kDa subunit	OGT
23.4233	23.3337	23.3392	23.0333	23.2207	23.2829			1.09004	0.186418	2.31844	O15305;H3BV55;H3BPH4;H3BRM0;H3BR08;H3BM92;H3BV34;H3BT06;H3BNY9	O15305;H3BV55;H3BPH4;H3BRM0	Phosphomannomutase 2;Phosphomannomutase	PMM2
26.4664	26.6426	26.3188	26.1078	26.616	26.4699			0.165411	0.0780265	0.439103	O15355	O15355	Protein phosphatase 1G	PPM1G
27.6121	27.334	27.7249	27.6503	27.5509	28.0109			0.423549	-0.180369	-0.992588	O15371;B0QYA5;B0QYA4;B0QYA6;A0A0D9SGB5;B0QYA8	O15371	Eukaryotic translation initiation factor 3 subunit D	EIF3D
NaN	NaN	NaN	NaN	20.8164	NaN			0	NaN	0	O15381;F8WF01;E9PGD8;E7EWK7;E9PH71	O15381;F8WF01;E9PGD8;E7EWK7;E9PH71	Nuclear valosin-containing protein-like	NVL
23.1634	22.4914	23.1482	23.1477	23.1332	23.2515			0.468593	-0.243131	-1.08245	O15397;F5H2I3;F5H815	O15397	Importin-8	IPO8
23.5284	23.7668	23.8039	23.5448	23.6213	23.3473			0.755353	0.195229	1.64338	O15400	O15400	Syntaxin-7	STX7
NaN	NaN	NaN	NaN	NaN	22.3605			0	NaN	0	O15427	O15427	Monocarboxylate transporter 4	SLC16A3
NaN	NaN	NaN	NaN	21.4912	NaN			0	NaN	0	O15439	O15439	Multidrug resistance-associated protein 4	ABCC4
23.041	23.338	22.8193	22.8823	22.7718	22.5979			0.854381	0.315404	1.83853	O15446	O15446	DNA-directed RNA polymerase I subunit RPA34	CD3EAP
24.0014	24.0302	23.7165	23.9375	23.7165	NaN			0.220376	0.0890414	0.580955	O15498;H7C3K7	O15498	Synaptobrevin homolog YKT6	YKT6
NaN	25.9409	25.5505	26.1416	25.5432	NaN			0.0904287	-0.096694	-0.270656	O15511;B1ALC0	O15511;B1ALC0	Actin-related protein 2/3 complex subunit 5	ARPC5
27.9114	28.0334	27.824	27.7452	27.8073	27.5431			1.05165	0.224401	2.23833	O43143	O43143	Pre-mRNA-splicing factor ATP-dependent RNA helicase DHX15	DHX15
24.0617	24.5806	24.4576	24.539	24.5954	24.3916			0.351241	-0.141998	-0.845568	O43148;K7EP06	O43148;K7EP06	mRNA cap guanine-N7 methyltransferase	RNMT
NaN	NaN	NaN	NaN	NaN	21.0171			0	NaN	0	O43150;H0YBF7;A0A0A0MRE5;Q9ULH1	O43150;H0YBF7;A0A0A0MRE5;Q9ULH1	Arf-GAP with SH3 domain, ANK repeat and PH domain-containing protein 2;Arf-GAP with SH3 domain, ANK repeat and PH domain-containing protein 1	ASAP2;ASAP1
22.5408	22.492	23.1461	23.0856	23.0179	22.7754			0.433317	-0.233279	-1.01217	O43156	O43156	TELO2-interacting protein 1 homolog	TTI1
NaN	NaN	NaN	NaN	NaN	19.9516			0	NaN	0	O43159;E9PPP6;E9PPY3	O43159;E9PPP6;E9PPY3	Ribosomal RNA-processing protein 8	RRP8
24.475	24.6482	24.6805	24.7294	24.762	24.781			1.12092	-0.156238	-2.38353	O43172	O43172	U4/U6 small nuclear ribonucleoprotein Prp4	PRPF4
23.6274	24.3851	24.2973	25.1336	25.6202	25.013	+	p53_R175H	1.72088	-1.1523	-3.80536	O43175;Q5SZU1	O43175;Q5SZU1	D-3-phosphoglycerate dehydrogenase	PHGDH
NaN	23.3691	23.4691	NaN	23.4589	23.4221			0.138736	-0.0214262	-0.402045	O43181;H0Y9M8	O43181;H0Y9M8	NADH dehydrogenase [ubiquinone] iron-sulfur protein 4, mitochondrial	NDUFS4
22.8697	21.8715	22.5998	22.7979	22.9901	23.0308			0.736491	-0.492612	-1.60647	O43237;B4E2E0;J3KRZ2;J3KRI4;H3BUM4	O43237;B4E2E0	Cytoplasmic dynein 1 light intermediate chain 2	DYNC1LI2
26.2125	26.6183	26.0603	26.3019	26.4084	26.6136			0.309802	-0.144257	-0.759219	O43242;H0YGV8	O43242	26S proteasome non-ATPase regulatory subunit 3	PSMD3
24.3289	24.5786	24.6158	24.3359	24.3362	24.9236			0.0379259	-0.0241	-0.111788	O43252	O43252	Bifunctional 3-phosphoadenosine 5-phosphosulfate synthase 1;Sulfate adenylyltransferase;Adenylyl-sulfate kinase	PAPSS1
24.2403	23.8015	24.6552	24.3579	24.5613	24.6024			0.460337	-0.274834	-1.06606	O43264;F5H3C1	O43264	Centromere/kinetochore protein zw10 homolog	ZW10
25.5258	25.735	25.6698	25.7067	25.5731	25.37			0.333299	0.0935891	0.8084	O43290	O43290	U4/U6.U5 tri-snRNP-associated protein 1	SART1
NaN	NaN	NaN	NaN	18.6761	NaN			0	NaN	0	O43300	O43300	Leucine-rich repeat transmembrane neuronal protein 2	LRRTM2
NaN	NaN	18.6641	NaN	NaN	NaN			0	NaN	0	O43309	O43309	Zinc finger and SCAN domain-containing protein 12	ZSCAN12
22.1785	NaN	22.4249	22.0887	22.0385	22.0977			1.01458	0.226731	2.39049	O43318	O43318	Mitogen-activated protein kinase kinase kinase 7	MAP3K7
NaN	NaN	21.7943	NaN	NaN	NaN			0	NaN	0	O43353	O43353	Receptor-interacting serine/threonine-protein kinase 2	RIPK2
23.1147	22.4989	23.1251	22.9686	23.3712	23.4613			0.62061	-0.354115	-1.38055	O43379;H7C3R4	O43379	WD repeat-containing protein 62	WDR62
27.498	27.441	27.702	27.6951	27.5969	27.5633			0.332622	-0.0714639	-0.806992	O43390;B4DT28	O43390;B4DT28	Heterogeneous nuclear ribonucleoprotein R	HNRNPR
25.4742	26.1364	25.5771	25.3112	25.5759	25.1734			0.724925	0.375746	1.58386	O43395	O43395	U4/U6 small nuclear ribonucleoprotein Prp3	PRPF3
25.8056	26.271	25.9148	25.8462	25.6118	25.7508			0.7695	0.260881	1.67111	O43396;K7ER96;K7EML9;K7EPB7;K7EKG2;K7EME7	O43396;K7ER96	Thioredoxin-like protein 1	TXNL1
27.6545	28.0178	27.6403	27.6148	27.53	27.5113			0.792094	0.218843	1.71548	O43399;A0A087WYR3;A0A087WZ51	O43399;A0A087WYR3;A0A087WZ51	Tumor protein D54	TPD52L2
23.7265	23.8256	23.6298	NaN	NaN	NaN			0	NaN	0	O43402;M0R1B0	O43402;M0R1B0	ER membrane protein complex subunit 8	EMC8
23.3847	23.8042	23.3438	23.7947	23.688	23.0356			0.00566129	0.00482114	0.0172691	O43447;C9JQD4;H0YEL5;A6NM32	O43447;C9JQD4;H0YEL5	Peptidyl-prolyl cis-trans isomerase H;Peptidyl-prolyl cis-trans isomerase	PPIH
24.1971	23.7648	24.4358	24.4104	24.4573	24.2203			0.47709	-0.230106	-1.09929	O43464;A0A0C4DG44;P83110	O43464;A0A0C4DG44	Serine protease HTRA2, mitochondrial	HTRA2
25.8743	25.9966	25.718	25.769	25.8945	26.0519			0.135299	-0.0421454	-0.366841	O43491;E9PHY5;E9PK52;E9PII3;I6L9B1;H0Y5B0;Q6R5J7;Q6ZSX4;E9PMV8;E9PPC9;E9PN54;E9PJP4;E9PQN0;J3KT37;E9PRG1;E9PIG0;E9PQD2;E9PMG5;B2RB02;A8K968;A0A0A0MRA8;Q9Y2J2	O43491;E9PHY5;E9PK52;E9PII3;I6L9B1	Band 4.1-like protein 2	EPB41L2
23.9211	23.5168	24.05	23.7375	22.9398	23.8296			0.430352	0.327	1.00623	O43504;R4GMU8;E9PLX3;A0A0C4DGV4	O43504;R4GMU8;E9PLX3;A0A0C4DGV4	Ragulator complex protein LAMTOR5	LAMTOR5
20.7471	20.4746	20.4362	20.3882	NaN	20.9924			0.19997	-0.137619	-0.532984	O43542;G3V3C8;G3V3H9;G3V399;G3V2L7;G3V2P3;G3V5K0;G3V3Q2	O43542;G3V3C8;G3V3H9;G3V399	DNA repair protein XRCC3	XRCC3
23.7601	23.4011	23.9534	23.9749	23.9143	24.0864			0.780929	-0.287036	-1.69354	O43583;F8VVL1	O43583;F8VVL1	Density-regulated protein	DENR
23.2611	23.4096	23.1648	23.2008	23.2154	23.0744			0.613663	0.114988	1.36701	O43592;F5GYW6;F8WDU6	O43592	Exportin-T	XPOT
25.2242	24.8666	25.2618	25.0897	25.3029	25.8885			0.500981	-0.309496	-1.14649	O43598;H0Y8X4	O43598;H0Y8X4	2-deoxynucleoside 5-phosphate N-hydrolase 1	DNPH1
25.3829	24.9457	25.5038	25.18	25.4128	25.2664			0.0161534	-0.00889651	-0.0487057	O43615;M0QXU7;M0R301;M0R124;M0QXM9	O43615;M0QXU7	Mitochondrial import inner membrane translocase subunit TIM44	TIMM44
25.3762	25.3415	25.2002	25.0324	25.0912	25.4826			0.275723	0.103841	0.686717	O43660;H0YA24;D6RA26;B7Z982	O43660	Pleiotropic regulator 1	PLRG1
21.8921	21.6464	22.1684	22.0792	21.8015	21.9314			0.071927	-0.0350609	-0.20529	O43665	O43665	Regulator of G-protein signaling 10	RGS10
24.0927	24.1651	24.3753	24.3914	24.2509	24.5363			0.701597	-0.181824	-1.53833	O43678	O43678	NADH dehydrogenase [ubiquinone] 1 alpha subcomplex subunit 2	NDUFA2
30.2193	30.4151	30.2859	30.2177	30.1635	30.2414			0.734552	0.0992438	1.60268	O43707;F5GXS2;H7C144;K7EJH8;K7EP19	O43707	Alpha-actinin-4	ACTN4
24.1865	24.2185	24.2979	24.148	24.126	24.2167			0.75775	0.0707366	1.64807	O43709;H7C170	O43709;H7C170	Probable 18S rRNA (guanine-N(7))-methyltransferase	WBSCR22
26.1368	25.8191	26.0778	25.9309	25.9894	26.2479			0.118416	-0.044831	-0.32517	O43747;H3BNR4;H3BR36;H3BUN9;H3BN71;B4DGE1;H3BRM7;B3KNW1;H3BN75;H3BS13;H3BV30	O43747	AP-1 complex subunit gamma-1	AP1G1
NaN	NaN	NaN	NaN	NaN	22.7856			0	NaN	0	O43752	O43752	Syntaxin-6	STX6
26.599	27.1343	26.6664	26.7252	26.7046	26.6784			0.224856	0.0971546	0.575369	O43765;K7EMD6;K7ERW5	O43765;K7EMD6	Small glutamine-rich tetratricopeptide repeat-containing protein alpha	SGTA
23.1383	23.05	23.058	22.9982	23.1853	23.2024			0.26018	-0.0465139	-0.653125	O43766;D6RCP8	O43766;D6RCP8	Lipoyl synthase, mitochondrial	LIAS
27.4966	27.0927	27.4929	27.7599	27.6987	27.7676	+	p53_R175H	1.31523	-0.38131	-2.80849	O43776;K7EQ35;K7EMQ6;K7EIU7;K7EPK2;K7EJ19	O43776	Asparagine--tRNA ligase, cytoplasmic	NARS
NaN	NaN	NaN	NaN	NaN	22.7109			0	NaN	0	O43805	O43805	Sjoegren syndrome nuclear autoantigen 1	SSNA1
25.8084	25.7198	25.6046	25.5675	25.9043	25.7128			0.0521452	-0.0172761	-0.151575	O43809;H3BND3	O43809	Cleavage and polyadenylation specificity factor subunit 5	NUDT21
23.2605	23.5615	23.1573	23.2781	23.3108	23.5775			0.151077	-0.0623423	-0.405013	O43815	O43815	Striatin	STRN
24.0848	24.3376	24.1984	24.1933	24.1243	24.1575			0.254398	0.0485376	0.640538	O43818	O43818	U3 small nucleolar RNA-interacting protein 2	RRP9
NaN	NaN	NaN	NaN	19.2117	NaN			0	NaN	0	O43823	O43823	A-kinase anchor protein 8	AKAP8
26.5336	26.3077	26.6428	26.557	26.4507	26.8029			0.309219	-0.108829	-0.75799	O43852;H0Y875	O43852;H0Y875	Calumenin	CALU
23.7286	24.1337	23.8978	23.9954	23.9323	23.8018			0.0261254	0.0101763	0.0779415	O43865;H0Y8B3;Q96HN2	O43865	Putative adenosylhomocysteinase 2	AHCYL1
23.4909	23.5929	23.289	23.5269	23.5634	NaN			0.296356	-0.0875689	-0.754429	O43920	O43920	NADH dehydrogenase [ubiquinone] iron-sulfur protein 5	NDUFS5
24.3249	24.841	24.6535	24.6696	24.6947	24.5541			0.0736973	-0.0329571	-0.210011	O60216;E5RJW1;E5RJK5;E5RI01;E5RFZ5;E5RFV8;E5RIN7;E5RG18;A0A140T8W2;Q9H4I0	O60216	Double-strand-break repair protein rad21 homolog	RAD21
24.1974	23.9348	24.2465	24.4102	24.3334	24.0889			0.480021	-0.151295	-1.1051	O60220	O60220	Mitochondrial import inner membrane translocase subunit Tim8 A	TIMM8A
24.0267	23.9435	23.8228	24.1211	24.2961	24.3283	+	p53_R175H	1.65474	-0.317513	-3.63081	O60231;A0A140T947;Q5SQH5;A0A140T9T4;A0A140T8Y5	O60231;A0A140T947;Q5SQH5;A0A140T9T4;A0A140T8Y5	Putative pre-mRNA-splicing factor ATP-dependent RNA helicase DHX16	DHX16
23.2377	22.9014	23.5002	NaN	NaN	23.513			0	-0.299943	0	O60244;H7C3E5	O60244	Mediator of RNA polymerase II transcription subunit 14	MED14
25.5463	24.976	25.6771	25.9532	25.7169	25.6483			0.729344	-0.372981	-1.5925	O60256;E7EPA1;C9JJS3;C9K0K7;I3L0S1;C9JDU5;C9JDH0;I3L4G9;E7EW35;I3L331;I3L164;I3L1T1;I3L3B8;I3L2J4;C9J168;B4DP31	O60256;E7EPA1;C9JJS3;C9K0K7;I3L0S1	Phosphoribosyl pyrophosphate synthase-associated protein 2	PRPSAP2
26.0958	26.5346	26.1935	26.275	26.3191	26.07			0.12707	0.0532296	0.346641	O60264;A0A0A0MRP6;B7ZLQ5;P28370	O60264	SWI/SNF-related matrix-associated actin-dependent regulator of chromatin subfamily A member 5	SMARCA5
27.4916	27.8061	27.5738	27.4728	27.4592	27.6796			0.297672	0.0866369	0.733582	O60271;A0A087X2D8;H0YBE9;E9PFH7;A0A087WYG2;Q9UPT6;D6RHI8;H0YBS5	O60271;A0A087X2D8	C-Jun-amino-terminal kinase-interacting protein 4	SPAG9
NaN	21.4263	NaN	NaN	NaN	NaN			0	NaN	0	O60287	O60287	Nucleolar pre-ribosomal-associated protein 1	URB1
23.2499	23.713	23.504	23.8398	23.2157	23.8396			0.225553	-0.142717	-0.576925	O60306;H0YH15;H0YLN9	O60306	Intron-binding protein aquarius	AQR
23.4306	23.2866	23.5254	23.8624	23.8041	24.077	+	p53_R175H	2.00664	-0.500311	-4.62444	O60341;R4GMP9;R4GMQ1	O60341	Lysine-specific histone demethylase 1A	KDM1A
NaN	NaN	22.7526	22.6786	22.8857	NaN			0	-0.0294924	0	O60343;Q5JU47	O60343	TBC1 domain family member 4	TBC1D4
NaN	NaN	NaN	NaN	17.4074	NaN			0	NaN	0	O60346	O60346	PH domain leucine-rich repeat-containing protein phosphatase 1	PHLPP1
23.5381	22.9809	23.5292	23.5353	23.0769	23.041			0.209563	0.131717	0.541019	O60488;H0Y9A0;D6RFW9;D6RDA8;D6RD96;D6RF95	O60488	Long-chain-fatty-acid--CoA ligase 4	ACSL4
26.4533	26.5626	26.674	26.5663	26.6084	26.5268			0.018828	-0.00384394	-0.0566067	O60493	O60493	Sorting nexin-3	SNX3
NaN	NaN	21.9651	22.1855	21.8926	21.8133			0	0.00126457	0	X6R2W0;Q5U8S2;O60499;F6RTM7;K7EK75;K7EJ05;K7EPP9;K7ELY2;K7EIY4	X6R2W0;Q5U8S2;O60499;F6RTM7;K7EK75	Syntaxin-10	STX10
23.7998	23.2469	23.6969	24.4701	24.1837	24.3451	+	p53_R175H	1.78486	-0.75175	-3.97927	O60502;H7C3X0	O60502	Protein O-GlcNAcase	MGEA5
29.9041	29.696	29.9627	29.6635	29.7665	29.784			0.580623	0.116237	1.30258	O60506;F6UXX1	O60506	Heterogeneous nuclear ribonucleoprotein Q	SYNCRIP
NaN	23.3059	22.7993	NaN	NaN	NaN			0	NaN	0	Q5SRN1;O60508	Q5SRN1;O60508	Pre-mRNA-processing factor 17	CDC40
NaN	NaN	NaN	NaN	NaN	17.5051			0	NaN	0	O60518	O60518	Ran-binding protein 6	RANBP6
NaN	23.4722	23.1481	NaN	NaN	23.5685			0	-0.258341	0	O60524;G3V4D9;G3V5V3;G3V547	O60524;G3V4D9;G3V5V3	Nuclear export mediator factor NEMF	NEMF
23.4188	23.5651	23.4018	23.286	23.3765	23.1943			1.12283	0.176327	2.38758	O60547	O60547	GDP-mannose 4,6 dehydratase	GMDS
NaN	NaN	NaN	NaN	NaN	21.0442			0	NaN	0	Q5VUC6;O60551	Q5VUC6;O60551	Glycylpeptide N-tetradecanoyltransferase;Glycylpeptide N-tetradecanoyltransferase 2	NMT2
NaN	22.5719	NaN	21.8083	NaN	NaN			0	0.763582	0	O60563	O60563	Cyclin-T1	CCNT1
28.0989	28.2006	28.3898	28.2499	28.2414	28.3993			0.270024	-0.0670961	-0.674441	O60664;K7ERZ3;K7EL96;K7ER39	O60664;K7ERZ3	Perilipin-3	PLIN3
24.4239	24.1352	24.5983	24.028	24.4974	24.3705			0.16906	0.0871429	0.447696	O60678;A0A0A0MSN7	O60678;A0A0A0MSN7	Protein arginine N-methyltransferase 3	PRMT3
26.042	26.6852	25.8972	25.8737	25.8695	25.6058			0.758031	0.425168	1.64863	O60684;Q5TFJ7;O15131;S4R3E5;H0Y3K0	O60684;Q5TFJ7;O15131	Importin subunit alpha-7;Importin subunit alpha-6	KPNA6;KPNA5
27.4752	27.2144	27.4202	27.3702	27.3301	27.6301			0.23485	-0.0735296	-0.597582	O60701;E7ER83;E7ETF4;E7EV97;E7ER95;D6RHF4;E9PBD2	O60701	UDP-glucose 6-dehydrogenase	UGDH
26.0334	25.4253	25.8208	25.8459	25.9165	25.6735			0.0971947	-0.0521812	-0.271454	O60739	O60739	Eukaryotic translation initiation factor 1b	EIF1B
25.378	26.0585	25.4894	25.3999	25.2944	25.2889			0.666394	0.314254	1.46972	O60749;D6RC15	O60749	Sorting nexin-2	SNX2
25.6402	26.0278	25.578	25.7058	25.6827	25.7777			0.0645187	0.0266234	0.185384	O60763	O60763	General vesicular transport factor p115	USO1
23.314	23.1139	23.2921	23.4223	23.0304	23.542			0.212883	-0.0915934	-0.548515	O60783;F2Z361	O60783	28S ribosomal protein S14, mitochondrial	MRPS14
22.2512	21.7437	21.792	22.4675	22.2583	NaN			0.83352	-0.433909	-1.94691	O60784;B0QY01;F8WAW7;F8WE29;F8WBB0;H7BYN7;Q6UW50;F8WB30;V9GYF4;B0QY02	O60784;B0QY01	Target of Myb protein 1	TOM1
NaN	NaN	NaN	22.2249	21.6526	21.8507			0	NaN	0	O60826	O60826	Coiled-coil domain-containing protein 22	CCDC22
24.8164	25.156	24.7975	24.6102	25.1387	24.5051			0.307418	0.171996	0.754194	O60828;H7C053;C9JQA1	O60828;H7C053	Polyglutamine-binding protein 1	PQBP1
23.6984	NaN	23.6171	23.1896	NaN	23.7421			0.2495	0.191873	0.68711	O60831;A6NP52;A6NM71	O60831;A6NP52;A6NM71	PRA1 family protein 2	PRAF2
26.9157	26.9035	26.9325	26.824	26.8479	26.9861			0.240238	0.0312182	0.609485	O60832;C9IYT0;H7C0M1;H7C2Q9;H7C2Q2;H7BZF2	O60832;C9IYT0;H7C0M1	H/ACA ribonucleoprotein complex subunit 4	DKC1
26.7029	27.2692	26.7521	26.7575	26.9009	27.1561			0.0478346	-0.0300713	-0.139623	O60869	O60869	Endothelial differentiation-related factor 1	EDF1
25.92	25.74	26.03	25.8799	26.0941	26.1737			0.555047	-0.152595	-1.25261	O60884;I3L320;A0A087WT48	O60884	DnaJ homolog subfamily A member 2	DNAJA2
25.9333	24.7553	25.769	26.3892	25.9705	26.3036			0.878176	-0.735249	-1.88587	O60888;C9IZG4;C9IZQ5	O60888;C9IZG4	Protein CutA	CUTA
22.8099	23.6374	23.2062	22.8562	23.3687	22.3659			0.399356	0.354279	0.943831	O60934;A0A0C4DG07;E2QRP0;E5RGU1	O60934;A0A0C4DG07	Nibrin	NBN
23.1428	22.4865	23.1815	23.1061	23.2707	23.5164			0.638065	-0.360824	-1.41454	O60942	O60942	mRNA-capping enzyme;Polynucleotide 5-triphosphatase;mRNA guanylyltransferase	RNGTT
29.3245	29.464	29.3738	29.3672	29.3332	29.2832			0.554467	0.0595436	1.25148	O75083;D6RD66	O75083	WD repeat-containing protein 1	WDR1
NaN	NaN	NaN	NaN	NaN	20.6105			0	NaN	0	O75116;E9PF63;Q14DU5	O75116;E9PF63	Rho-associated protein kinase 2	ROCK2
27.6604	28.0338	27.7375	27.5149	27.6221	27.8075			0.498243	0.162404	1.14109	O75131;A0A087WYQ3;E5RHZ0;A0A087WXR6;H0YB26;A0A087WUS8;E5RFT7;Q96FN4;Q96A23;O95741;Q9UBL6	O75131;A0A087WYQ3;E5RHZ0	Copine-3	CPNE3
NaN	NaN	NaN	NaN	NaN	19.8207			0	NaN	0	O75146	O75146	Huntingtin-interacting protein 1-related protein	HIP1R
25.4215	25.856	25.7197	25.5689	25.4596	25.5238			0.488672	0.148312	1.1222	O75153;K7EIG1;I3L2B0;I3L318;I3L350;I3L4B5	O75153;K7EIG1;I3L2B0	Clustered mitochondria protein homolog	CLUH
22.6481	22.4138	22.9208	23.0514	23.2197	22.6056			0.564096	-0.297983	-1.2703	O75165;H0YA63	O75165	DnaJ homolog subfamily C member 13	DNAJC13
25.0252	25.0851	24.8865	24.5817	24.6427	24.7327	+	p53_R175H	2.03851	0.346552	4.72298	O75190;A0A0J9YX62;E9PH18;C9J2C4;C9JB42;C9JDR7;C9JDX6;F8WCZ4;C9J2P2;C9JN01;Q8WWF6;Q8NHS0	O75190;A0A0J9YX62;E9PH18;C9J2C4	DnaJ homolog subfamily B member 6	DNAJB6
24.7058	25.1742	24.8645	24.7637	24.8792	24.8771			0.202152	0.0748196	0.52421	O75223;M0QZK8;B8ZZK2;H7BZK5;A0A0B4J1Y4	O75223;M0QZK8;B8ZZK2	Gamma-glutamylcyclotransferase	GGCT
25.2867	25.9096	25.2987	25.2344	25.3398	24.6647			0.643611	0.418651	1.42534	O75306	O75306	NADH dehydrogenase [ubiquinone] iron-sulfur protein 2, mitochondrial	NDUFS2
25.7833	25.4084	25.9215	25.6092	25.471	25.5765			0.406262	0.15216	0.957788	O75340;A0A024QZ42;H0Y9X3;A0A087WZ38;E7EPW6;D6RA21;Q86W51	O75340;A0A024QZ42	Programmed cell death protein 6	PDCD6
23.9537	24.0693	23.5506	23.811	23.8645	24.2307			0.20917	-0.110837	-0.540132	O75348;F2Z307;O95670	O75348	V-type proton ATPase subunit G 1	ATP6V1G1
24.6766	24.3924	24.6389	24.9439	24.9277	24.8971	+	p53_R175H	1.76367	-0.353554	-3.92108	O75351;Q6PIW4	O75351	Vacuolar protein sorting-associated protein 4B	VPS4B
26.4523	27.0927	26.4473	26.3568	26.5331	25.8932			0.632937	0.403075	1.40456	O75367;B4DJC3;D6RCF2;Q9P0M6;Q5SQT3	O75367;B4DJC3	Core histone macro-H2A.1;Histone H2A	H2AFY
22.0983	22.7349	22.2732	22.7149	NaN	22.7326			0.613348	-0.354929	-1.44744	O75368	O75368	SH3 domain-binding glutamic acid-rich-like protein	SH3BGRL
28.4357	28.7441	28.4347	28.7066	28.7715	28.8241			0.991325	-0.229212	-2.1141	O75369;E7EN95;A0A0A0MT44;H7C5L4;A0A0C4DGA1	O75369;E7EN95	Filamin-B	FLNB
24.2438	24.6282	24.4307	24.2686	24.5385	24.6511			0.119007	-0.0518532	-0.326646	O75380;D6RBT3	O75380;D6RBT3	NADH dehydrogenase [ubiquinone] iron-sulfur protein 6, mitochondrial	NDUFS6
22.028	21.8246	NaN	22.2463	22.1823	NaN			0.942784	-0.288009	-2.70109	O75391;I3L0X5;I3L4C3	O75391;I3L0X5	Sperm-associated antigen 7	SPAG7
NaN	NaN	NaN	NaN	NaN	21.7735			0	NaN	0	O75394	O75394	39S ribosomal protein L33, mitochondrial	MRPL33
26.1656	25.7649	26.1234	26.3143	26.0406	26.077			0.339539	-0.125966	-0.821363	O75396;A0A087X1A9	O75396	Vesicle-trafficking protein SEC22b	SEC22B
25.6092	25.9174	25.8074	25.4127	25.5539	25.8812			0.416985	0.162067	0.979397	O75400;F5H578;H0YG38;H7C2N3	O75400;F5H578	Pre-mRNA-processing factor 40 homolog A	PRPF40A
NaN	NaN	NaN	NaN	NaN	19.1323			0	NaN	0	O75420	O75420	PERQ amino acid-rich with GYF domain-containing protein 1	GIGYF1
25.3347	25.2329	25.0992	25.2295	25.2066	25.0796			0.240489	0.050389	0.610039	O75436;S4R3Q6;S4R2Y3	O75436;S4R3Q6	Vacuolar protein sorting-associated protein 26A	VPS26A
26.234	26.1907	26.2391	26.0347	26.216	26.4605			0.0433353	-0.0157948	-0.127047	O75439;G3V0E4;F8WAZ6;F8WEA6;F8WBE1	O75439;G3V0E4	Mitochondrial-processing peptidase subunit beta	PMPCB
NaN	NaN	22.4717	NaN	NaN	22.9129			0	-0.441227	0	O75446	O75446	Histone deacetylase complex subunit SAP30	SAP30
NaN	NaN	NaN	NaN	20.4432	NaN			0	NaN	0	O75449;B7ZBC9;B7ZBC8	O75449;B7ZBC9;B7ZBC8	Katanin p60 ATPase-containing subunit A1	KATNA1
25.3109	25.0206	25.4736	25.7912	25.7994	25.755	+	p53_R175H	1.73938	-0.513516	-3.8551	O75475	O75475	PC4 and SFRS1-interacting protein	PSIP1
NaN	NaN	18.4548	NaN	NaN	NaN			0	NaN	0	O75486	O75486	Transcription initiation protein SPT3 homolog	SUPT3H
25.3816	25.2589	25.6087	25.3909	25.4092	24.5009			0.426143	0.316093	0.997793	O75489;E9PKL8;G3V194;E9PS48	O75489	NADH dehydrogenase [ubiquinone] iron-sulfur protein 3, mitochondrial	NDUFS3
24.6725	24.0316	25.0006	24.8587	24.6912	25.1709			0.46089	-0.338669	-1.06716	Q5JRI1;O75494;Q6IQ42;R4GMP8	Q5JRI1;O75494;Q6IQ42	Serine/arginine-rich splicing factor 10	SRSF10;FUSIP1
NaN	NaN	22.5877	NaN	NaN	NaN			0	NaN	0	O75506	O75506	Heat shock factor-binding protein 1	HSBP1
27.0362	26.4171	27.2942	27.4547	27.336	27.5154			0.913498	-0.519517	-1.95653	O75531	O75531	Barrier-to-autointegration factor;Barrier-to-autointegration factor, N-terminally processed	BANF1
27.6125	27.9164	27.613	27.5629	27.3844	27.658			0.622943	0.178877	1.38509	O75533;H7C341;F8WC19;B4DGZ4	O75533	Splicing factor 3B subunit 1	SF3B1
26.7489	27.0724	26.7195	26.6558	26.7894	27.0025			0.0716706	0.0310084	0.204605	O75534;E9PLT0;E9PNG3;E9PLD4;E9PKN4	O75534;E9PLT0	Cold shock domain-containing protein E1	CSDE1
23.0377	NaN	NaN	23.0744	NaN	23.3277			0	-0.163362	0	O75569;F8WEG8;G5E9Q4;C9JMM3	O75569;F8WEG8;G5E9Q4;C9JMM3	Interferon-inducible double-stranded RNA-dependent protein kinase activator A	PRKRA
25.0744	24.7088	25.3131	25.3306	25.2147	25.3908			0.696594	-0.279947	-1.52857	O75607	O75607	Nucleoplasmin-3	NPM3
25.8919	25.7278	25.714	26.0906	25.6783	25.6147			0.0353084	-0.016669	-0.104347	O75608;A0A087X1K9;E5RGR0;B4DP64;E5RJ48;E5RI35;E5RFT6	O75608;A0A087X1K9;E5RGR0;B4DP64	Acyl-protein thioesterase 1	LYPLA1
NaN	NaN	NaN	18.5249	NaN	NaN			0	NaN	0	O75616	O75616	GTPase Era, mitochondrial	ERAL1
NaN	NaN	NaN	21.618	NaN	NaN			0	NaN	0	O75629	O75629	Protein CREG1	CREG1
28.2394	27.7701	28.3092	28.3096	28.4387	28.4807			0.79182	-0.303409	-1.71494	O75643;B4E0P5	O75643	U5 small nuclear ribonucleoprotein 200 kDa helicase	SNRNP200
NaN	NaN	20.1136	NaN	NaN	NaN			0	NaN	0	Q2PPL5;O75648	Q2PPL5;O75648	Mitochondrial tRNA-specific 2-thiouridylase 1	TRMU
25.0126	25.5267	25.0231	24.9583	24.6567	25.0495			0.653923	0.299278	1.44543	O75663	O75663	TIP41-like protein	TIPRL
NaN	NaN	NaN	NaN	21.0911	NaN			0	NaN	0	O75683	O75683	Surfeit locus protein 6	SURF6
24.4919	23.7215	24.487	24.5529	24.7022	24.6106			0.679974	-0.388461	-1.49618	O75691	O75691	Small subunit processome component 20 homolog	UTP20
26.8838	27.0061	26.972	26.8092	26.8616	26.8783			1.1681	0.104286	2.4842	O75694;E9PF10;D6RA13	O75694;E9PF10	Nuclear pore complex protein Nup155	NUP155
22.9788	22.6215	23.329	23.1494	23.269	23.3098			0.563505	-0.266287	-1.26915	O75746;F8W9J0;H0YFB2;B4DGK6	O75746	Calcium-binding mitochondrial carrier protein Aralar1	SLC25A12
22.8799	NaN	22.906	23.0128	23.0671	23.0244	+	p53_R175H	2.04382	-0.14183	-6.05434	O75792	O75792	Ribonuclease H2 subunit A	RNASEH2A
22.3691	22.49	22.6473	22.6847	22.6248	22.3847			0.197122	-0.0625566	-0.512736	X6RA30;O75794;X6RKY7;X6RF82;H7BZW7	X6RA30;O75794;X6RKY7;X6RF82	Cell division cycle protein 123 homolog	CDC123
26.612	26.4232	26.6968	26.3221	26.3293	26.4693			1.01733	0.203768	2.1674	O75821;K7ENA8;K7EL20;K7ER90;K7EP16;K7EL60;K7ENH0	O75821;K7ENA8;K7EL20;K7ER90	Eukaryotic translation initiation factor 3 subunit G	EIF3G
26.0273	26.4624	26.1284	25.8436	25.793	26.0435			0.962764	0.312707	2.05595	O75822;H0YGJ7;H0YLP3	O75822	Eukaryotic translation initiation factor 3 subunit J	EIF3J
NaN	NaN	NaN	NaN	NaN	19.396			0	NaN	0	O75844	O75844	CAAX prenyl protease 1 homolog	ZMPSTE24
26.0564	26.239	25.9384	26.6922	26.4666	26.5989	+	p53_R175H	2.01547	-0.507963	-4.65158	O75874;C9J4N6;C9JJE5;C9JLU6	O75874	Isocitrate dehydrogenase [NADP] cytoplasmic	IDH1
22.9231	22.7315	23.2828	22.9603	23.0471	22.6998			0.14843	0.076685	0.398657	O75886	O75886	Signal transducing adapter molecule 2	STAM2
NaN	NaN	NaN	NaN	NaN	17.2522			0	NaN	0	O75915	O75915	PRA1 family protein 3	ARL6IP5
23.6101	23.261	23.9201	23.8283	23.6581	23.561			0.155323	-0.0854327	-0.415167	O75934	O75934	Pre-mRNA-splicing factor SPF27	BCAS2
22.885	23.2946	22.6389	23.2225	23.3696	23.4016			0.919325	-0.39175	-1.96823	O75935;X6RCK5;X6RLR1;X6RA56;A0A0A0MRV8	O75935;X6RCK5;X6RLR1;X6RA56;A0A0A0MRV8	Dynactin subunit 3	DCTN3
25.1879	24.7932	25.092	25.2215	25.1695	25.2036			0.656658	-0.173847	-1.45075	O75937;S4R3J5	O75937	DnaJ homolog subfamily C member 8	DNAJC8
24.2899	24.6064	24.4046	24.3643	24.3973	24.7509			0.17283	-0.070528	-0.456542	O75940	O75940	Survival of motor neuron-related-splicing factor 30	SMNDC1
26.5294	26.0863	26.5441	26.5538	26.4952	26.4899			0.345469	-0.126369	-0.833645	O75947;F5H608	O75947	ATP synthase subunit d, mitochondrial	ATP5H
22.4952	21.6664	22.1631	22.4593	22.5055	22.6967			0.820445	-0.445578	-1.77135	O75962;E7EWP2;E7EPJ7;F5H228;A0A087X139	O75962;E7EWP2;E7EPJ7;F5H228	Triple functional domain protein	TRIO
26.1138	26.5182	26.1028	26.2757	26.3716	26.1343			0.0344191	-0.0155856	-0.101811	O76003	O76003	Glutaredoxin-3	GLRX3
27.917	27.9926	27.8045	27.6895	27.6618	28.0011			0.422239	0.120527	0.989958	O76021;J3QSV6;I3L3U9;I3L3C4;I3L234;J3KPU7;I3L2F2;I3L4T8;I3L1Y4;I3L1A3	O76021;J3QSV6;I3L3U9	Ribosomal L1 domain-containing protein 1	RSL1D1
23.4329	24.1441	23.504	23.5358	23.3116	23.2926			0.584919	0.313638	1.31097	O76031;H0YK07;H0YM48	O76031	ATP-dependent Clp protease ATP-binding subunit clpX-like, mitochondrial	CLPX
25.8285	25.9002	25.8481	25.9669	25.9246	26.0668			1.26223	-0.127194	-2.68974	O76094;R4GNC1;D6RDY6	O76094	Signal recognition particle subunit SRP72	SRP72
25.6455	25.5668	25.4902	25.4396	25.3978	25.3837	+	p53_R175H	1.5452	0.160496	3.3527	O94760;B4DYP1	O94760;B4DYP1	N(G),N(G)-dimethylarginine dimethylaminohydrolase 1	DDAH1
26.0197	26.4658	26.2003	26.1511	26.1743	26.3065			0.0444109	0.0179901	0.130063	O94776	O94776	Metastasis-associated protein MTA2	MTA2
21.8418	21.2065	21.1306	NaN	21.0368	NaN			0	0.356198	0	O94817	O94817	Ubiquitin-like protein ATG12	ATG12
21.8681	20.9482	22.0885	NaN	22.4032	22.5058			0.77539	-0.819622	-1.81155	O94822;H7BYG8;S4R3T2	O94822;H7BYG8	E3 ubiquitin-protein ligase listerin	LTN1
27.1104	26.6986	27.1455	26.8075	26.8647	27.1923			0.0553995	0.0300153	0.160538	O94826	O94826	Mitochondrial import receptor subunit TOM70	TOMM70A
25.7098	25.1685	25.3702	25.3274	25.4722	25.5383			0.0609715	-0.0298398	-0.175766	O94874	O94874	E3 UFM1-protein ligase 1	UFL1
23.5072	23.07	23.562	23.0632	23.2156	23.7108			0.0697541	0.0498486	0.199476	O94888;C9JAT7;F8WB69;C9JD50;H7BYF4	O94888	UBX domain-containing protein 7	UBXN7
23.0619	22.6359	23.1032	23.2094	22.9467	22.9573			0.237902	-0.104125	-0.604332	O94903;E5RFX7;H0YBG2;E5RG77	O94903;E5RFX7;H0YBG2;E5RG77	Proline synthase co-transcribed bacterial homolog protein	PROSC
25.0075	24.5547	25.1019	25.0078	25.1349	25.1943			0.560303	-0.224288	-1.26289	O94905;E5RHW4;E5RJ09	O94905;E5RHW4	Erlin-2	ERLIN2
25.8107	25.9196	25.748	25.8575	26.1007	26.196			0.935612	-0.22525	-2.00102	O94906	O94906	Pre-mRNA-processing factor 6	PRPF6
24.0428	23.5649	24.0909	23.844	24.0013	24.0337			0.123719	-0.0601641	-0.338356	O94915;H0Y9X0;F2Z2S2;D6R9B9;D6RJI4	O94915	Protein furry homolog-like	FRYL
21.4617	NaN	21.5486	NaN	NaN	22.6007			0	-1.0955	0	O94916;F6X8W2;H3BP21;J3QKS5;J3KRL6	O94916	Nuclear factor of activated T-cells 5	NFAT5
26.208	26.0735	26.3904	26.2459	26.1861	26.4594			0.232068	-0.0731837	-0.591417	O94925;H7BZD1	O94925	Glutaminase kidney isoform, mitochondrial	GLS
NaN	NaN	NaN	NaN	NaN	25.1482			0	NaN	0	O94927	O94927	HAUS augmin-like complex subunit 5	HAUS5
23.1497	22.256	23.2508	23.19	23.1495	23.3999			0.482047	-0.360973	-1.1091	O94973;A0A0G2JS82;A0A0G2JQM1;E9PR62;A0A0G2JRF9;A0A0G2JQA4;M0R2D9;A0A0G2JRS3;A0A0G2JS17;A0A0G2JQT9;H0YEG0;H0YDE9;E9PQP4;E9PNC4;E9PPY8	O94973;A0A0G2JS82;A0A0G2JQM1	AP-2 complex subunit alpha-2	AP2A2
NaN	NaN	NaN	NaN	NaN	20.5564			0	NaN	0	O95059	O95059	Ribonuclease P protein subunit p14	RPP14
22.0844	NaN	21.9097	NaN	NaN	21.9509			0	0.0460968	0	O95104	O95104	Splicing factor, arginine/serine-rich 15	SCAF4
22.7685	NaN	22.4966	22.6726	22.9877	22.1397			0.0320695	0.0325244	0.0970351	O95140	O95140	Mitofusin-2	MFN2
NaN	NaN	NaN	23.222	NaN	NaN			0	NaN	0	Q6FGG4;O95167;H7C0D7;S4R3I5;H7C2R1;A8MVM8;S4R3T6;A8MYJ8	Q6FGG4;O95167;H7C0D7;S4R3I5;H7C2R1;A8MVM8;S4R3T6;A8MYJ8	NADH dehydrogenase [ubiquinone] 1 alpha subcomplex subunit 3	NDUFA3
23.4116	23.9002	23.6185	23.8559	23.6814	23.338			0.0297063	0.0183512	0.0882957	O95168;F2Z3P9;C9JXQ9	O95168	NADH dehydrogenase [ubiquinone] 1 beta subcomplex subunit 4	NDUFB4
22.6273	23.1406	22.9732	22.9118	23.1028	23.0133			0.233341	-0.0955931	-0.59424	O95182;M0R0N0;M0R1K9	O95182	NADH dehydrogenase [ubiquinone] 1 alpha subcomplex subunit 7	NDUFA7
24	25.2701	24.358	23.6859	24.0359	24.399			0.511403	0.502427	1.16701	O95197;B7Z4M1;F5H891;F5GWG7;F5H617	O95197;B7Z4M1;F5H891;F5GWG7;F5H617	Reticulon-3;Reticulon	RTN3
26.9608	26.7466	27.0249	26.7612	26.768	27.1151			0.0714077	0.0293566	0.203902	O95202	O95202	LETM1 and EF-hand domain-containing protein 1, mitochondrial	LETM1
23.2389	23.2971	23.0968	23.4005	23.2488	23.3092			0.664684	-0.108585	-1.46639	O95219;F8W9T3	O95219	Sorting nexin-4	SNX4
NaN	NaN	NaN	NaN	NaN	20.9655			0	NaN	0	O95235;D6R9E4;D6RBN1	O95235;D6R9E4;D6RBN1	Kinesin-like protein KIF20A;Kinesin-like protein	KIF20A
23.3999	23.5519	23.6858	24.0062	24.03	23.9368	+	p53_R175H	2.15742	-0.445143	-5.10476	O95239;Q2VIQ3;Q5JRK0;H0Y718;Q6ZMV9	O95239;Q2VIQ3	Chromosome-associated kinesin KIF4A;Chromosome-associated kinesin KIF4B	KIF4A;KIF4B
25.0823	24.9034	25.1062	24.7763	24.6793	24.6634	+	p53_R175H	1.94505	0.324337	4.43831	O95292;E5RK64	O95292;E5RK64	Vesicle-associated membrane protein-associated protein B/C	VAPB
21.1952	NaN	21.4017	NaN	NaN	20.6312			0	0.667251	0	O95295	O95295	SNARE-associated protein Snapin	SNAPIN
25.4889	25.0392	25.6573	25.6439	25.6534	25.6964			0.658778	-0.269444	-1.45488	O95336;M0R261;M0R0U3;M0R1L2	O95336;M0R261	6-phosphogluconolactonase	PGLS
26.5617	27.1071	26.5585	26.7507	26.6331	26.6951			0.0953178	0.0494506	0.266625	O95347;Q5T821;A0A0C4DGE5	O95347	Structural maintenance of chromosomes protein 2	SMC2
23.6031	23.3171	23.709	23.8025	23.9743	24.1572	+	p53_R175H	1.30996	-0.434929	-2.79657	O95352;C9JE55;C9J415;C9JFF4;C9JNU2;C9JKA3;C9JGL2;F8WDY9;H7C2R3;H7BZ92;H7C2J8	O95352	Ubiquitin-like modifier-activating enzyme ATG7	ATG7
NaN	NaN	20.1416	NaN	NaN	NaN			0	NaN	0	O95365	O95365	Zinc finger and BTB domain-containing protein 7A	ZBTB7A
27.09	26.7814	27.1191	26.7854	26.936	27.0706			0.186034	0.0661939	0.487252	O95373;E9PLJ0;E9PLB2	O95373	Importin-7	IPO7
26.1618	26.1476	26.0533	26.0907	25.9681	26.2003			0.173896	0.0345147	0.459036	O95394;J3KN95;A0A087WT27;D6RCD1;H0Y8I3;D6RCQ8;D6RC77;D6RF77;H0Y987;D6RIS6	O95394;J3KN95;A0A087WT27	Phosphoacetylglucosamine mutase	PGM3
22.3756	22.5518	22.4471	22.6059	22.4422	22.8499			0.606237	-0.174532	-1.35254	O95400	O95400	CD2 antigen cytoplasmic tail-binding protein 2	CD2BP2
23.7417	23.6445	24.16	24.225	24.2932	23.7778			0.480053	-0.249923	-1.10516	O95425;A0A0J9YWY6	O95425;A0A0J9YWY6	Supervillin	SVIL
27.1699	27.0941	26.939	26.9619	26.9205	27.197			0.138911	0.0411975	0.375643	O95433;H0YJG7;G3V438;H0YJU2;H0YJ63;G3V3W9	O95433;H0YJG7;G3V438	Activator of 90 kDa heat shock protein ATPase homolog 1	AHSA1
23.1236	22.8397	23.1146	23.3504	23.2859	23.032			0.662364	-0.196803	-1.46187	O95453;H3BRK1	O95453;H3BRK1	Poly(A)-specific ribonuclease PARN	PARN
25.5077	25.0638	25.6665	25.6452	25.6667	25.7726			0.696536	-0.282165	-1.52846	O95456;F8WBH7	O95456	Proteasome assembly chaperone 1	PSMG1
23.345	23.4662	23.4668	23.2863	NaN	23.3998			0.515692	0.0829789	1.23416	O95470;H0Y3V8;H7BXL7	O95470	Sphingosine-1-phosphate lyase 1	SGPL1
25.6954	25.8948	25.4846	25.0983	25.1127	24.8685	+	p53_R175H	2.02124	0.665073	4.66939	O95478;A0A0A0MQZ6;H0YAI9	O95478;A0A0A0MQZ6	Ribosome biogenesis protein NSA2 homolog	NSA2
NaN	NaN	22.2473	NaN	21.9213	NaN			0	0.326027	0	O95486	O95486	Protein transport protein Sec24A	SEC24A
22.1908	22.0208	22.2669	22.5166	22.5113	22.715	+	p53_R175H	1.8843	-0.421492	-4.2601	O95487	O95487	Protein transport protein Sec24B	SEC24B
22.6819	22.9431	NaN	22.6624	23.258	23.0553			0.285335	-0.179352	-0.729675	O95551;X6R5A3	O95551;X6R5A3	Tyrosyl-DNA phosphodiesterase 2	TDP2
26.4113	26.2586	26.6157	26.6794	26.7061	26.7559			1.26469	-0.285264	-2.69521	O95573;F5GWH2;F5H062	O95573	Long-chain-fatty-acid--CoA ligase 3	ACSL3
23.3365	23.6538	23.5314	23.8149	23.7641	23.7207			1.26326	-0.259324	-2.69204	O95671	O95671	N-acetylserotonin O-methyltransferase-like protein	ASMTL
24.7292	24.1602	24.6026	24.4636	24.6442	24.8141			0.289641	-0.14329	-0.716508	O95747;C9JIG9	O95747;C9JIG9	Serine/threonine-protein kinase OSR1	OXSR1
26.5683	25.9994	26.5331	26.4248	26.4288	26.5938			0.236333	-0.115547	-0.600864	O95757;E9PDE8;D6RJ96	O95757;E9PDE8;D6RJ96	Heat shock 70 kDa protein 4L	HSPA4L
23.4011	23.8488	23.6548	23.145	23.3288	23.0342	+	p53_R175H	1.39577	0.465571	2.99347	O95758;X6R242	O95758	Polypyrimidine tract-binding protein 3	PTBP3
24.9008	25.221	25.1158	25.2505	25.0698	25.2239			0.39303	-0.102228	-0.931016	O95777;F2Z2Y6;C9JIZ0;C9JNV3	O95777;F2Z2Y6;C9JIZ0;C9JNV3	U6 snRNA-associated Sm-like protein LSm8	LSM8
25.5864	25.2067	25.6271	25.8624	25.8016	25.7827			1.1829	-0.342188	-2.5161	O95782	O95782	AP-2 complex subunit alpha-1	AP2A1
NaN	NaN	22.0351	NaN	NaN	NaN			0	NaN	0	O95801	O95801	Tetratricopeptide repeat protein 4	TTC4
NaN	NaN	NaN	NaN	NaN	20.6497			0	NaN	0	O95807	O95807	Transmembrane protein 50A	TMEM50A
26.6536	26.6557	26.991	26.9778	26.9584	26.7061			0.330035	-0.114005	-0.801604	O95816	O95816	BAG family molecular chaperone regulator 2	BAG2
22.8746	22.8089	22.8981	22.7884	22.8589	22.8317			0.435463	0.0342185	1.01646	O95817;C9JFK9	O95817	BAG family molecular chaperone regulator 3	BAG3
NaN	21.7415	21.6939	NaN	NaN	NaN			0	NaN	0	O95825;C9JAL0;A6NND8;A6NHJ8;A6NMA8;C9JQD0;C9K0F7;F8WF64;C9JZK8;H7C3I5;H7C3S0;A0A0C4DG14	O95825;C9JAL0;A6NND8;A6NHJ8;A6NMA8;C9JQD0;C9K0F7;F8WF64;C9JZK8;H7C3I5	Quinone oxidoreductase-like protein 1	CRYZL1
26.4255	26.0516	26.458	26.4047	26.5773	26.4134			0.467839	-0.153442	-1.08096	O95831;E9PMA0	O95831	Apoptosis-inducing factor 1, mitochondrial	AIFM1
25.1032	24.9292	25.1405	24.9297	24.8605	25.2194			0.159788	0.0543944	0.425795	O95861;A6NF51;F8VZG4;F8W1J0;F8VVW8;F8VRY7	O95861;A6NF51;F8VZG4;F8W1J0	3(2),5-bisphosphate nucleotidase 1	BPNT1
23.9727	23.462	23.6398	23.718	23.7578	23.7559			0.127893	-0.0523853	-0.34867	O95865;A0A140T971;Q5SSV3;Q5SRR8;H0Y7N1	O95865;A0A140T971;Q5SSV3;Q5SRR8	N(G),N(G)-dimethylarginine dimethylaminohydrolase 2	DDAH2
24.4151	24.8754	24.2818	24.7843	23.9181	24.1359			0.316654	0.244658	0.773624	O95881	O95881	Thioredoxin domain-containing protein 12	TXNDC12
22.0663	21.8497	21.9148	22.1571	22.0519	22.143			1.13235	-0.173738	-2.4078	O95905;C9J316;C9JGV1	O95905	Protein SGT1	ECD
21.8923	21.9326	22.4539	22.1532	22.7373	22.9321			0.804525	-0.514627	-1.73995	O95983;K7EIE8;A0A087WT34;A0A087X1H1;A0A0A0MTS6	O95983;K7EIE8;A0A087WT34;A0A087X1H1;A0A0A0MTS6	Methyl-CpG-binding domain protein 3	MBD3
NaN	NaN	NaN	NaN	NaN	21.5904			0	NaN	0	O96007	O96007	Molybdopterin synthase catalytic subunit	MOCS2
24.2708	24.1472	24.2553	24.2971	23.9443	24.0151			0.534707	0.138921	1.21278	O96008;K7EJ57;K7EKG4	O96008;K7EJ57	Mitochondrial import receptor subunit TOM40 homolog	TOMM40
23.442	23.3435	23.3995	23.3857	23.3512	22.9365			0.507323	0.170536	1.15898	O96013;M0R1R1	O96013	Serine/threonine-protein kinase PAK 4	PAK4
25.4186	25.227	25.4938	25.3133	25.4464	24.9311			0.35874	0.149551	0.86101	O96019;H7C5S0;C9JQT2	O96019	Actin-like protein 6A	ACTL6A
NaN	NaN	NaN	NaN	NaN	21.2096			0	NaN	0	O96033	O96033	Molybdopterin synthase sulfur carrier subunit	MOCS2
30.2881	30.3133	30.2457	30.3613	30.5013	30.7193			1.08613	-0.244924	-2.31023	P00338;F5GXY2;F5GYU2;F5GXH2;F5H5J4;F5H6W8;F5GZQ4;F5H8H6;F5GXC7;F5GWW2;F5GXU1;A0A087WUM2;Q6ZMR3	P00338;F5GXY2	L-lactate dehydrogenase A chain	LDHA
27.757	28.1993	27.8498	27.6002	27.6425	27.378			1.17808	0.395138	2.5057	P00367;P49448	P00367;P49448	Glutamate dehydrogenase 1, mitochondrial;Glutamate dehydrogenase 2, mitochondrial	GLUD1;GLUD2
24.3667	23.3562	24.2462	24.3643	24.7325	24.8592			0.877338	-0.662315	-1.8842	P00374;B4DM58;C9JJ68;Q86XF0	P00374;B4DM58	Dihydrofolate reductase	DHFR
26.5468	26.0001	26.329	25.9616	26.1987	26.2716			0.330602	0.148039	0.802785	P00387;B1AHF3	P00387;B1AHF3	NADH-cytochrome b5 reductase 3;NADH-cytochrome b5 reductase 3 membrane-bound form;NADH-cytochrome b5 reductase 3 soluble form	CYB5R3
26.881	27.0164	27.046	26.9607	26.7272	26.7442			0.874654	0.170455	1.87885	P00390;H0YC68;E5RI06	P00390	Glutathione reductase, mitochondrial	GSR
24.7441	24.0424	24.7268	24.8636	24.9326	25.0041			0.849427	-0.428993	-1.8287	P00403	P00403	Cytochrome c oxidase subunit 2	MT-CO2
27.6992	27.2863	27.8935	28.0217	27.9748	28.0236			0.992491	-0.380398	-2.11649	P00441;H7BYH4	P00441;H7BYH4	Superoxide dismutase [Cu-Zn]	SOD1
26.4357	26.0883	26.2996	25.9848	26.0097	25.994			1.28802	0.278375	2.74724	P00491;G3V5M2;G3V2H3;G3V393	P00491	Purine nucleoside phosphorylase	PNP
26.7907	26.479	26.7188	27.1516	27.0203	27.2261	+	p53_R175H	1.86436	-0.469845	-4.20272	P00492	P00492	Hypoxanthine-guanine phosphoribosyltransferase	HPRT1
28.7458	29.2209	28.8147	28.8787	28.8839	28.5235			0.362125	0.165129	0.867965	P00505	P00505	Aspartate aminotransferase, mitochondrial	GOT2
30.7429	30.3625	30.7308	30.8096	30.8879	30.8679			0.892297	-0.243076	-1.91406	P00558	P00558	Phosphoglycerate kinase 1	PGK1
25.7335	25.4223	25.4098	25.4703	25.6071	25.7167			0.234551	-0.076177	-0.59692	Q5T9B7;P00568;H0Y4J6;H0YID2	Q5T9B7;P00568	Adenylate kinase isoenzyme 1	AK1
NaN	NaN	NaN	NaN	NaN	21.3141			0	NaN	0	P00846	P00846	ATP synthase subunit a	MT-ATP6
22.7609	22.9723	22.7512	22.6941	22.9399	22.6721			0.204699	0.0594171	0.529999	P00918	P00918	Carbonic anhydrase 2	CA2
24.5692	NaN	24.1517	NaN	NaN	23.3187			0	1.04177	0	P01040;C9J0E4	P01040;C9J0E4	Cystatin-A;Cystatin-A, N-terminally processed	CSTA
25.4011	24.7549	25.1123	25.2546	25.4173	25.7329			0.743767	-0.378836	-1.6207	P01111	P01111	GTPase NRas	NRAS
NaN	NaN	NaN	NaN	NaN	21.5566			0	NaN	0	P01112	P01112	GTPase HRas;GTPase HRas, N-terminally processed	HRAS
30.6407	31.0499	30.6216	30.5917	30.7226	30.8275			0.134606	0.0567697	0.365147	P02545;A0A0C4DGC5	P02545	Prelamin-A/C;Lamin-A/C	LMNA
27.3895	27.2787	26.929	25.0503	25.6951	26.1686	+	p53_R175H	1.94155	1.56107	4.42791	P02751;H0Y7Z1;H0Y4K8	P02751	Fibronectin;Anastellin;Ugl-Y1;Ugl-Y2;Ugl-Y3	FN1
27.8641	27.6759	27.6235	27.5281	27.6948	27.6393			0.498539	0.100429	1.14167	P02786;G3V0E5;F8WBE5;H7C3V5	P02786;G3V0E5	Transferrin receptor protein 1;Transferrin receptor protein 1, serum form	TFRC
23.3684	23.9347	23.5002	23.2618	22.9614	23.0884			1.21694	0.497225	2.59003	P02792;A0A087X1B9	P02792;A0A087X1B9	Ferritin light chain;Ferritin	FTL
30.8529	30.8848	30.8872	30.8137	30.6751	30.9627			0.277226	0.0577977	0.689948	P04075;J3KPS3;H3BQN4;H3BPS8;H3BUH7;H3BR04;H3BMQ8;H3BU78;H3BR68;A0A087WXX2;P05062	P04075;J3KPS3;H3BQN4;H3BPS8;H3BUH7;H3BR04	Fructose-bisphosphate aldolase A;Fructose-bisphosphate aldolase	ALDOA
27.025	27.1863	26.9507	26.9846	26.894	26.667			0.810502	0.205486	1.75173	P04080	P04080	Cystatin-B	CSTB
25.6554	25.0841	25.8044	26.3098	26.0311	25.7685			0.903553	-0.521817	-1.93658	P04083;Q5T3N1;Q5T3N0	P04083;Q5T3N1	Annexin A1;Annexin	ANXA1
24.6357	24.2018	24.5229	24.925	24.7599	24.8639	+	p53_R175H	1.33698	-0.396157	-2.85788	P04181	P04181	Ornithine aminotransferase, mitochondrial;Ornithine aminotransferase, hepatic form;Ornithine aminotransferase, renal form	OAT
24.6449	24.4649	24.91	25.0325	25.1065	24.948			1.21852	-0.355724	-2.59347	P04183;K7ERV3;K7ES52;K7ERJ1;K7ENW5	P04183;K7ERV3;K7ES52;K7ERJ1	Thymidine kinase, cytosolic;Thymidine kinase	TK1
24.8571	23.9309	24.7578	24.6556	24.7788	25.4005			0.503343	-0.429694	-1.15114	P04350;M0R2D3;M0QYM7;M0QY85;M0R042;M0R278;M0R0X0;M0QY37;M0QX14;M0QZL7;M0R1I1;M0R2T4;A0A075B724	P04350	Tubulin beta-4A chain	TUBB4A
33.4554	33.5193	33.701	33.5849	33.4288	33.6846			0.0239913	-0.00750732	-0.0717353	P04406;E7EUT5;O14556	P04406;E7EUT5	Glyceraldehyde-3-phosphate dehydrogenase	GAPDH
25.6835	25.6478	25.7638	26.9581	27.1173	27.4463	+	p53_R175H	3.24776	-1.47554	-9.98514	P04637;A0A0U1RQC9;A0A087WZU8;J3KP33;A0A087X1Q1;E7EQX7;E7ESS1;E9PFT5;E7EMR6;A0A087WXZ1;A0A087WT22;E9PCY9;S4R334	P04637;A0A0U1RQC9;A0A087WZU8;J3KP33;A0A087X1Q1;E7EQX7	Cellular tumor antigen p53	TP53
29.6512	29.6909	29.7082	29.7413	29.5908	30.048			0.334445	-0.109941	-0.810784	P04792;F8WE04;C9J3N8	P04792	Heat shock protein beta-1	HSPB1
25.4661	25.3708	25.2858	25.3744	25.4712	25.4659			0.444708	-0.0629609	-1.03494	P04818	P04818	Thymidylate synthase	TYMS
27.9164	27.7657	27.822	27.917	28.0289	28.0699			1.26181	-0.170568	-2.6888	P04843;B7Z4L4;F8WF32	P04843;B7Z4L4	Dolichyl-diphosphooligosaccharide--protein glycosyltransferase subunit 1	RPN1
26.5144	25.7791	26.4484	26.4778	26.3462	26.3213			0.218295	-0.134458	-0.560686	P04844;Q5JYR7;Q5JYR4;F2Z3K5	P04844;Q5JYR7	Dolichyl-diphosphooligosaccharide--protein glycosyltransferase subunit 2	RPN2
26.308	27.1045	26.4441	26.5322	26.4208	26.3678			0.287792	0.178638	0.712564	P04899	P04899	Guanine nucleotide-binding protein G(i) subunit alpha-2	GNAI2
NaN	NaN	NaN	25.1422	24.0938	NaN			0	NaN	0	Q93077;Q7L7L0;P04908	Q93077;Q7L7L0;P04908	Histone H2A type 1-C;Histone H2A type 3;Histone H2A type 1-B/E	HIST1H2AC;HIST3H2A;HIST1H2AB
26.9307	27.3554	26.9036	27.1215	27.1078	27.4484			0.370384	-0.162673	-0.884891	P05023;M0R116;B1AKY9;A0A0A0MT26;P13637;P50993;H0Y7C1;Q13733;E9PRA5;P20648;P54707;M0QXF2	P05023	Sodium/potassium-transporting ATPase subunit alpha-1	ATP1A1
23.722	NaN	23.6693	25.2995	NaN	NaN			0	-1.60389	0	P05109	P05109	Protein S100-A8;Protein S100-A8, N-terminally processed	S100A8
27.3791	27.9007	27.492	27.311	27.1415	26.949			1.13146	0.456761	2.4059	P05141;Q9H0C2	P05141	ADP/ATP translocase 2;ADP/ATP translocase 2, N-terminally processed	SLC25A5
28.0527	28.3366	27.9626	27.8624	27.881	28.0123			0.74674	0.198729	1.62652	P05198;G3V4T5;H0YJS4	P05198;G3V4T5;H0YJS4	Eukaryotic translation initiation factor 2 subunit 1	EIF2S1
NaN	NaN	NaN	NaN	NaN	18.5694			0	NaN	0	P05230	P05230	Fibroblast growth factor 1	FGF1
24.3549	24.1614	24.6444	24.2513	24.1462	24.2058			0.57605	0.185792	1.29366	P05362;K7EKL8;E7ESS4	P05362;K7EKL8;E7ESS4	Intercellular adhesion molecule 1	ICAM1
28.037	27.5961	28.5008	28.4754	28.1798	28.2583			0.398669	-0.259866	-0.94244	P05386	P05386	60S acidic ribosomal protein P1	RPLP1
29.5557	29.9592	29.7527	29.6033	29.474	29.3609			0.951867	0.276442	2.03386	P05387;H0YDD8	P05387	60S acidic ribosomal protein P2	RPLP2
29.6978	29.3176	29.8719	29.6288	29.7139	29.7859			0.180166	-0.0804367	-0.473653	P05388;F8VWS0;F8VW21;F8VU65;Q8NHW5;F8VPE8;G3V210;F8VZS0;F8VQY6;F8VRK7;F8VWV4;F8W1K8;F8VS58	P05388;F8VWS0;F8VW21;F8VU65;Q8NHW5;F8VPE8;G3V210;F8VZS0;F8VQY6;F8VRK7	60S acidic ribosomal protein P0;60S acidic ribosomal protein P0-like	RPLP0;RPLP0P6
27.4349	27.1746	27.335	27.4481	27.364	27.7241			0.675679	-0.19723	-1.48781	P05455;E7ERC4;E9PGX9;E9PFL9	P05455;E7ERC4	Lupus La protein	SSB
26.9966	26.8109	27.0054	27.2179	27.1813	27.3508	+	p53_R175H	1.72791	-0.312363	-3.82421	P05556;E7EQW5;C9JPK5;H7C4N8;Q5T3E6;E9PLR6;E7EUI6;E7ERX5	P05556	Integrin beta-1	ITGB1
23.3503	NaN	NaN	24.129	23.6062	23.8353			0	-0.506561	0	P05783;F8VZY9	P05783;F8VZY9	Keratin, type I cytoskeletal 18	KRT18
NaN	NaN	NaN	NaN	NaN	23.6065			0	NaN	0	P05976;P08590	P05976;P08590	Myosin light chain 1/3, skeletal muscle isoform;Myosin light chain 3	MYL1;MYL3
24.3612	24.3692	24.6525	24.6403	24.4391	24.597			0.358619	-0.0978095	-0.860762	P06132;H0Y5R6;Q5T446	P06132;H0Y5R6	Uroporphyrinogen decarboxylase	UROD
21.2034	NaN	21.1867	21.3807	21.0192	21.3956			0.161832	-0.0701539	-0.441216	P06400	P06400	Retinoblastoma-associated protein	RB1
30.8362	30.3602	30.8965	30.754	30.6589	30.8741			0.131682	-0.064675	-0.357988	P06576;H0YH81;F8W079;F8W0P7;H0YI37	P06576;H0YH81;F8W079	ATP synthase subunit beta, mitochondrial;ATP synthase subunit beta	ATP5B
23.9884	22.0493	21.9264	27.726	NaN	NaN			0	-5.07129	0	P06702	P06702	Protein S100-A9	S100A9
32.1048	31.7435	31.99	32.1932	32.1945	32.2118			1.11799	-0.253756	-2.37733	P06733;K7EM90;E5RI09;E5RG95;K7EPM1;K7EKN2	P06733	Alpha-enolase	ENO1
25.4802	24.9636	25.3628	25.4832	25.273	25.4043			0.282996	-0.117947	-0.702317	P06737;E9PK47	P06737;E9PK47	Glycogen phosphorylase, liver form;Alpha-1,4 glucan phosphorylase	PYGL
28.1285	28.4463	28.2746	28.3419	28.4428	28.5315			0.658916	-0.155597	-1.45515	P06744;A0A0A0MTS2;K7EQ48;A0A0J9YXP8;A0A0J9YYH3;A0A0J9YX90;K7EPY4;K7EP41;K7ENA0;K7ERC6;K7ELR7;K7ERK8;K7EIL4;K7ESF4	P06744;A0A0A0MTS2;K7EQ48;A0A0J9YXP8;A0A0J9YYH3	Glucose-6-phosphate isomerase	GPI
30.7903	30.0407	30.752	31.0671	30.9194	31.2293			0.98255	-0.544238	-2.09619	P06748;E5RI98;E5RGW4	P06748	Nucleophosmin	NPM1
23.7126	23.5264	23.8679	23.8115	24.2241	23.7665			0.58811	-0.231721	-1.31719	P06756;H7BZG1	P06756	Integrin alpha-V;Integrin alpha-V heavy chain;Integrin alpha-V light chain	ITGAV
26.7672	27.6096	26.8657	27.1847	26.8164	26.698			0.234418	0.181131	0.596625	P07108;B8ZWD1;A0A0A0MTI5	P07108;B8ZWD1;A0A0A0MTI5	Acyl-CoA-binding protein	DBI
30.5638	30.6597	30.5622	30.6736	30.9221	31.1027			1.11341	-0.304208	-2.36764	P07195;A8MW50;C9J7H8;F5H793;F5H5G7;F5H155;G3XAP5;F5H245;P07864	P07195;A8MW50;C9J7H8	L-lactate dehydrogenase B chain;L-lactate dehydrogenase	LDHB
NaN	NaN	NaN	22.6444	NaN	NaN			0	NaN	0	P07205	P07205	Phosphoglycerate kinase 2	PGK2
28.5047	28.6898	28.4819	28.2643	28.2792	28.4758			1.0867	0.219009	2.31143	P07237;H7BZ94;I3L312;I3L398;H0Y3Z3;I3NI03;I3L3P5;I3L3U6;I3L4M2;I3L0S0;I3L514;I3L1Y5	P07237;H7BZ94;I3L312	Protein disulfide-isomerase	P4HB
21.2628	20.8964	21.4612	NaN	NaN	NaN			0	NaN	0	P07305	P07305	Histone H1.0;Histone H1.0, N-terminally processed	H1F0
23.1047	22.6537	23.2317	22.8706	23.1275	23.2497			0.154418	-0.0858784	-0.413008	P07311;G3V2U7;G3V3F8;G3V597	P07311;G3V2U7;G3V3F8;G3V597	Acylphosphatase-1;Acylphosphatase	ACYP1
27.5195	27.3805	27.8298	27.7466	27.2292	27.4004			0.22862	0.117893	0.583757	P07339;C9JH19;H7C469;H7C1V0;F8WD96;F8W787	P07339;C9JH19;H7C469;H7C1V0	Cathepsin D;Cathepsin D light chain;Cathepsin D heavy chain	CTSD
29.9173	29.8539	30.0528	30.2248	30.1164	30.3642	+	p53_R175H	1.47076	-0.293814	-3.171	P07355;H0YN42;H0YMD0;H0YMU9;H0YM50;A6NMY6;H0YKS4;H0YNP5;H0YN28;H0YL33;H0YMM1;H0YKZ7;H0YLV6;H0YMT9;H0YKX9;H0YMW4;H0YKL9;H0YNA0;H0YKV8;H0YN52;H0YMD9;H0YKN4;H0YLE2;H0YNB8	P07355;H0YN42;H0YMD0;H0YMU9;H0YM50;A6NMY6;H0YKS4;H0YNP5	Annexin A2;Annexin;Putative annexin A2-like protein	ANXA2;ANXA2P2
24.5598	24.6753	24.6052	24.6455	25.0771	24.7501			0.717896	-0.210809	-1.57014	P07384;E9PRM1;E9PLX0;E9PJJ3;E9PLC9;E9PMC6;E9PJA6;E9PSA6;E9PQB3;E9PL37;E9PIA9	P07384	Calpain-1 catalytic subunit	CAPN1
30.3362	29.4184	30.5323	30.9073	30.7151	30.9158			1.00745	-0.750442	-2.14711	Q5JP53;P07437;Q5ST81	Q5JP53;P07437;Q5ST81	Tubulin beta chain	TUBB
26.0598	25.5496	26.1745	25.9723	25.8791	26.0376			0.0616193	-0.0350609	-0.177526	Q5URX0;P07686;H0YA83;H0Y9B6;D6REQ8	Q5URX0;P07686	Beta-hexosaminidase subunit beta;Beta-hexosaminidase subunit beta chain B;Beta-hexosaminidase subunit beta chain A	HEXB
22.5547	23.01	22.7821	22.6708	22.8755	22.9414			0.109914	-0.046985	-0.303837	P07711;Q5T8F0	P07711	Cathepsin L1;Cathepsin L1 heavy chain;Cathepsin L1 light chain	CTSL
26.8046	26.3602	27.017	27.5312	27.3475	27.4826	+	p53_R175H	1.6472	-0.726488	-3.61122	P07741;H3BQZ9;H3BQF1;H3BQB1;H3BSW3	P07741;H3BQZ9;H3BQF1;H3BQB1	Adenine phosphoribosyltransferase	APRT
28.6989	28.6426	28.7923	28.7039	28.7556	28.7875			0.30789	-0.0377522	-0.75519	P07814;V9GYZ6;V9GZ76	P07814;V9GYZ6	Bifunctional glutamate/proline--tRNA ligase;Glutamate--tRNA ligase;Proline--tRNA ligase	EPRS
23.337	23.6261	23.0893	23.2427	23.1981	23.6119			0.000117263	-7.3115e-05	-0.000359961	P07858;R4GMQ5;E9PR54;E9PJ67;E9PCB3;E9PKQ7;E9PNL5;E9PHZ5;E9PLY3;E9PSG5;E9PQM1	P07858	Cathepsin B;Cathepsin B light chain;Cathepsin B heavy chain	CTSB
33.2469	33.595	33.2365	33.5654	33.5421	33.5782			0.790064	-0.202455	-1.71149	P07900;G3V2J8;Q14568;Q58FG0	P07900	Heat shock protein HSP 90-alpha	HSP90AA1
26.0667	25.4656	26.1811	25.6442	25.5058	25.9227			0.349666	0.213533	0.842318	P07919;A0A096LP55	P07919	Cytochrome b-c1 complex subunit 6, mitochondrial	UQCRH
27.0596	27.1556	27.3654	27.2106	27.2253	27.4488			0.355327	-0.101381	-0.853987	P07954	P07954	Fumarate hydratase, mitochondrial	FH
26.9699	26.5893	27.0046	27.2003	27.1608	27.1377			1.09116	-0.311623	-2.3208	P08133;E5RK69;E7EMC6;E5RJF5;E5RK63;E5RI05;E5RFF0;E5RIU8;E5RJR0;H0YC77	P08133;E5RK69;E7EMC6	Annexin A6;Annexin	ANXA6
27.0849	27.7097	27.065	26.9862	27.1844	26.8635			0.5226	0.275145	1.18902	Q5JR08;P08134;E9PQH6;Q5JR07;C9JNR4;C9JX21;Q5JR05;U3KQA9;U3KQV3;E9PLA2;C9JRM1;Q5JR06;E9PN11;P62745	Q5JR08;P08134;E9PQH6;Q5JR07;C9JNR4;C9JX21;Q5JR05	Rho-related GTP-binding protein RhoC	RHOC;RHOA
25.5776	26.0692	25.5336	25.8309	25.9011	25.8306			0.298652	-0.127454	-0.735659	P08237;F8VX13;F8VNX2;F8VZQ1;F8VP00;F8VSL1;F8W1J8;F8VSF7;F8VW30;F8VUB8;F8VTQ3;F8VYK8;F8VZI0;F8VVE3	P08237	ATP-dependent 6-phosphofructokinase, muscle type	PFKM
32.086	32.1167	32.0051	32.4529	32.2796	32.4391	+	p53_R175H	2.11206	-0.321215	-4.95642	P08238;Q58FF7	P08238	Heat shock protein HSP 90-beta	HSP90AB1
24.0781	24.384	24.2354	24.5584	24.4273	23.9225			0.120281	-0.0702559	-0.329819	P08240	P08240	Signal recognition particle receptor subunit alpha	SRPR
26.9977	26.6092	26.8866	26.9524	27.1005	27.0549			0.762597	-0.20476	-1.65757	P08243;F8WEJ5;C9J057;C9JT45;C9JM09;C9JLN6	P08243;F8WEJ5	Asparagine synthetase [glutamine-hydrolyzing]	ASNS
26.0374	26.1977	26.2204	26.2043	26.3168	26.5802			0.792432	-0.215221	-1.71615	P08559;Q5JPU3;Q5JPU0;Q5JPT9;Q5JPU1;Q5JPU2;P29803	P08559	Pyruvate dehydrogenase E1 component subunit alpha, somatic form, mitochondrial	PDHA1
24.7012	25.587	25.0503	24.35	24.6494	NaN			0.74753	0.613097	1.74769	P08574	P08574	Cytochrome c1, heme protein, mitochondrial	CYC1
NaN	23.5487	23.7418	NaN	NaN	23.5266			0	0.118684	0	P08579	P08579	U2 small nuclear ribonucleoprotein B	SNRPB2
25.2081	25.8764	25.4923	25.4894	25.3809	25.6973			0.00467816	0.00306765	0.014286	P08621;M0QYR1;M0QX04	P08621;M0QYR1	U1 small nuclear ribonucleoprotein 70 kDa	SNRNP70
33.9678	34.0621	34.0696	33.9326	33.9847	34.1091			0.146704	0.0243543	0.394503	P08670;B0YJC4;B0YJC5;Q5JVS8;H7C5W5;P17661;P41219;U3KPR1;B4DIR1;K7ELP4;F8W835;K7EJU1;K7EKH9;CON__Q61726;A0A087X106;CON__O43790;CON__Q6NT21;CON__P78385;CON__Q14533;CON__P78386;P14136;O43790;P78385;Q14533;P78386;P07196;P12036	P08670;B0YJC4;B0YJC5	Vimentin	VIM
28.6348	28.7248	28.8598	28.9827	29.1298	29.4555	+	p53_R175H	1.36171	-0.449558	-2.91455	P08708;H0YN88;A0A075B716;H0YN73;H3BNC9	P08708;H0YN88;A0A075B716	40S ribosomal protein S17	RPS17
22.6076	NaN	22.461	23.0603	23.0775	22.7359			1.1538	-0.423579	-2.75957	P08754;P11488;P09471;P19087;A8MTJ3;A0A087WTB6;A2A2R6;Q5JWD1;H0Y7E8;H3BTM2;A0A087WZE5;P38405	P08754	Guanine nucleotide-binding protein G(k) subunit alpha	GNAI3
28.1402	27.6781	28.0962	28.1954	28.1847	28.2436			0.729861	-0.236415	-1.59351	P08758;E9PHT9;D6RBL5;D6RBE9;D6RCN3	P08758;E9PHT9;D6RBL5;D6RBE9	Annexin A5;Annexin	ANXA5
25.0781	25.3663	25.0321	24.7721	24.4678	24.4939	+	p53_R175H	1.81588	0.580912	4.06546	P09012;M0QZG7;M0R221;M0R2B8;M0R0G9;M0QXK2;M0R268	P09012;M0QZG7;M0R221;M0R2B8;M0R0G9;M0QXK2;M0R268	U1 small nuclear ribonucleoprotein A	SNRPA
NaN	25.8935	NaN	26.6425	NaN	NaN			0	-0.748974	0	P09104;F5H0C8;F5H1C3	P09104;F5H0C8	Gamma-enolase;Enolase	ENO2
24.1496	23.9295	24.52	23.9898	24.1965	24.0691			0.248534	0.114557	0.627718	P09110;C9JDE9;H7C131;H0Y4D4;B4DVF4	P09110;C9JDE9;H7C131	3-ketoacyl-CoA thiolase, peroxisomal	ACAA1
23.9117	23.5797	23.8248	23.6155	24.1668	24.2221			0.454176	-0.229369	-1.0538	P09132;A0A087WYR0;A0A087WWU9;D6RBG4	P09132;A0A087WYR0;A0A087WWU9	Signal recognition particle 19 kDa protein	SRP19
28.4683	27.9484	28.3416	28.6916	28.7266	28.7511	+	p53_R175H	1.39299	-0.470372	-2.98698	P09211;A8MX94;A0A087X2E9;A0A087X243	P09211;A8MX94	Glutathione S-transferase P	GSTP1
30.4814	30.4632	30.5316	30.6097	30.6323	30.5738	+	p53_R175H	1.88235	-0.113206	-4.25444	P09382;F8WEI7	P09382	Galectin-1	LGALS1
22.1849	NaN	NaN	NaN	NaN	NaN			0	NaN	0	P09417;H0Y8F7;B7Z415;D6RGG7	P09417;H0Y8F7;B7Z415;D6RGG7	Dihydropteridine reductase	QDPR
29.1731	29.582	29.0475	29.474	29.3956	29.4484			0.454356	-0.171812	-1.05416	Q5T7C4;P09429;B2RPK0	Q5T7C4;P09429;B2RPK0	High mobility group protein B1;Putative high mobility group protein B1-like 1	HMGB1;HMGB1P1
26.6978	27.261	26.8947	26.7742	26.7455	26.8071			0.456167	0.175557	1.05777	P09493;H0YL52;H0YKP3;H0YNC7;A0A087WTJ7;H0YKZ6;H0YLS7	P09493;H0YL52;H0YKP3;H0YNC7	Tropomyosin alpha-1 chain	TPM1
24.8299	24.9155	24.6496	24.8426	25.1532	25.5929			0.794507	-0.397923	-1.72023	P09496;F8WF69;C9J8P9	P09496;F8WF69	Clathrin light chain A	CLTA
24.4158	24.7995	NaN	24.1448	24.221	24.467			0.741889	0.330027	1.73483	P09497;H0Y9Q6;D6RJD1	P09497	Clathrin light chain B	CLTB
26.6937	26.481	26.7933	26.3832	26.4013	26.5997			0.777902	0.194546	1.6876	P09525;Q6P452;B4E1S2	P09525;Q6P452	Annexin A4;Annexin	ANXA4
22.5838	22.199	22.6599	22.2546	22.6216	22.864			0.164147	-0.0991853	-0.436118	P09543;K7EN66;C9K0L8;K7ERZ0	P09543	2,3-cyclic-nucleotide 3-phosphodiesterase	CNP
25.4098	25.0292	25.3179	24.488	24.2669	24.4135	+	p53_R175H	2.55092	0.862849	6.54782	P09601;B1AHA8	P09601;B1AHA8	Heme oxygenase 1	HMOX1
28.1938	28.1444	28.1854	28.1907	28.2627	28.4148			0.781082	-0.114845	-1.69384	P09622;E9PEX6;F8WDM5;F2Z2E3	P09622;E9PEX6	Dihydrolipoyl dehydrogenase, mitochondrial;Dihydrolipoyl dehydrogenase	DLD
26.6838	27.0901	26.6999	26.7761	26.7519	26.8113			0.122327	0.044864	0.334904	P09661;H0YMA0;H0YKK0;H0YLR3	P09661;H0YMA0;H0YKK0	U2 small nuclear ribonucleoprotein A	SNRPA1
27.3996	27.4328	27.3598	27.5483	27.413	27.5104			0.959116	-0.0931587	-2.04855	P09874	P09874	Poly [ADP-ribose] polymerase 1	PARP1
29.4436	29.7488	29.3539	29.7556	29.6962	30.0458			0.919447	-0.317104	-1.96847	P09936;D6RE83;D6R956;D6R974;D6RF53	P09936;D6RE83;D6R956;D6R974	Ubiquitin carboxyl-terminal hydrolase isozyme L1;Ubiquitin carboxyl-terminal hydrolase	UCHL1
26.602	27.0506	26.768	26.7584	26.8007	26.7776			0.0747732	0.0279973	0.212873	P09960;B4DEH5	P09960	Leukotriene A-4 hydrolase	LTA4H
26.8422	26.1081	26.7443	26.6484	26.6203	26.4822			0.0267206	-0.0187842	-0.0796677	P09972;K7EKH5;C9J8F3;J3KSV6;J3QKP5;A8MVZ9	P09972	Fructose-bisphosphate aldolase C	ALDOC
27.8694	27.0162	27.242	28.1825	27.9577	27.8528			1.07003	-0.621815	-2.27657	P0C0S5;Q71UI9;C9J0D1;C9J386	P0C0S5;Q71UI9;C9J0D1	Histone H2A.Z;Histone H2A.V;Histone H2A	H2AFZ;H2AFV
25.7977	25.6804	25.803	25.5055	25.6236	25.98			0.143686	0.0573527	0.387219	P0DN76;Q01081;Q8WU68;M0QYK5;M0R2N4;K7EJH3;K7EJM7	P0DN76;Q01081	Splicing factor U2AF 35 kDa subunit	U2AF1
21.4604	21.0918	20.8971	21.7132	NaN	21.635			1.03239	-0.524298	-2.43622	P0DN79;P35520;H7C2H4;C9JMA6	P0DN79;P35520;H7C2H4	Cystathionine beta-synthase	CBS
22.8754	NaN	22.3762	22.1279	22.3876	23.234			0.0299041	0.0425816	0.0906826	P10109	P10109	Adrenodoxin, mitochondrial	FDX1
25.127	25.7168	25.1155	24.7745	24.8822	24.8498			1.13257	0.484284	2.40825	P10155;G5E9R9;H0Y9N5	P10155	60 kDa SS-A/Ro ribonucleoprotein	TROVE2
NaN	22.0212	NaN	NaN	NaN	NaN			0	NaN	0	P10301	P10301	Ras-related protein R-Ras	RRAS
30.5335	30.871	30.4129	30.9741	31.1015	31.3089	+	p53_R175H	1.4429	-0.52237	-3.10442	P10412	P10412	Histone H1.4	HIST1H1E
26.0325	25.6739	26.2942	25.9657	26.0864	26.359			0.253765	-0.136866	-0.639157	P10515;H0YDD4;E9PEJ4	P10515;H0YDD4;E9PEJ4	Dihydrolipoyllysine-residue acetyltransferase component of pyruvate dehydrogenase complex, mitochondrial;Acetyltransferase component of pyruvate dehydrogenase complex	DLAT
23.4691	23.269	23.3392	23.2201	23.4103	23.9059			0.291033	-0.153001	-0.719473	P10586;H0Y4H1;H0Y6Z7;H0Y7Z9;A2A437;H0Y380;Q3KPI9;F5GWR7;P23468	P10586;H0Y4H1;H0Y6Z7;H0Y7Z9	Receptor-type tyrosine-protein phosphatase F	PTPRF
27.8208	28.4309	27.8427	28.284	28.1833	28.2745			0.46042	-0.215797	-1.06622	P10599	P10599	Thioredoxin	TXN
25.9967	26.3855	25.9973	26.0122	NaN	26.1489			0.0917314	0.0459553	0.262975	P10606	P10606	Cytochrome c oxidase subunit 5B, mitochondrial	COX5B
25.7907	25.1648	25.5408	25.4542	25.2365	24.8527			0.556567	0.317668	1.25559	X6R5C5;X6R8A1;P10619;Q5JZH0	X6R5C5;X6R8A1;P10619	Carboxypeptidase;Lysosomal protective protein;Lysosomal protective protein 32 kDa chain;Lysosomal protective protein 20 kDa chain	CTSA
22.8801	22.9278	23.4202	23.5216	23.5376	23.9927			1.23274	-0.607932	-2.62465	P10644;K7EM13;K7EPB2;K7EPR5;K7EQK3;K7EMU2;X6RAV4;K7EMZ6;K7EIE5;K7EID3;K7EJ40;K7EK41	P10644;K7EM13;K7EPB2	cAMP-dependent protein kinase type I-alpha regulatory subunit;cAMP-dependent protein kinase type I-alpha regulatory subunit, N-terminally processed	PRKAR1A
25.1986	24.7558	25.4906	25.3763	25.6071	25.8235			0.844374	-0.453942	-1.81869	P10768;X6RA14;H7BZT7;U3KQT1	P10768;X6RA14;H7BZT7;U3KQT1	S-formylglutathione hydrolase	ESD
32.2212	32.1815	32.3557	32.2155	32.2988	32.3873			0.263093	-0.0477206	-0.659448	P10809;E7ESH4;E7EXB4;C9JL25;C9JCQ4;C9JL19;C9J0S9	P10809	60 kDa heat shock protein, mitochondrial	HSPD1
29.5179	29.7825	29.6263	29.4624	29.5555	29.5666			0.612329	0.114065	1.36441	P11021	P11021	78 kDa glucose-regulated protein	HSPA5
NaN	NaN	NaN	NaN	NaN	NaN			-4.34294e-08	0	0	P11047	P11047	Laminin subunit gamma-1	LAMC1
32.6769	32.7501	32.6232	32.8173	32.8394	32.9635	+	p53_R175H	1.50284	-0.190008	-3.24862	P11142;E9PKE3;E9PNE6;E9PN89;E9PLF4;E9PQQ4;E9PQK7;E9PK54;E9PI65;E9PPY6;E9PN25	P11142;E9PKE3;E9PNE6;E9PN89	Heat shock cognate 71 kDa protein	HSPA8
26.2546	26.035	26.3887	26.3824	26.2856	26.2393			0.275095	-0.0763397	-0.685367	P11172;E9PFD2;F2Z3P2;F2Z303;F8WDG4	P11172;E9PFD2	Uridine 5-monophosphate synthase;Orotate phosphoribosyltransferase;Orotidine 5-phosphate decarboxylase	UMPS
26.7991	26.3194	27.0096	27.119	26.9276	27.1359			0.751473	-0.351489	-1.63578	P11177;C9J634;F8WF02	P11177;C9J634	Pyruvate dehydrogenase E1 component subunit beta, mitochondrial	PDHB
22.1737	21.7132	22.3011	23.2083	22.6349	22.482			1.17853	-0.712363	-2.50665	P11182;Q5VVL7	P11182;Q5VVL7	Lipoamide acyltransferase component of branched-chain alpha-keto acid dehydrogenase complex, mitochondrial	DBT
27.0744	26.6948	26.9037	26.9047	26.9991	27.0259			0.300461	-0.0855872	-0.739493	P11216;P11217;H0Y4Z6	P11216	Glycogen phosphorylase, brain form	PYGB
23.887	23.6289	23.6836	24.1364	24.2002	24.2743	+	p53_R175H	2.22844	-0.47049	-5.34394	P11233;H7C3P7	P11233;H7C3P7	Ras-related protein Ral-A	RALA
24.8455	25.241	24.8755	24.983	25.3638	25.2619			0.560574	-0.215563	-1.26342	P11279	P11279	Lysosome-associated membrane glycoprotein 1	LAMP1
27.0699	27.262	27.0957	27.0842	27.0509	27.2091			0.13279	0.0278091	0.360703	P11387	P11387	DNA topoisomerase 1	TOP1
25.7522	26.108	25.7113	25.8618	26.0808	26.2037			0.523802	-0.191586	-1.19138	P11388;J3KTB7	P11388	DNA topoisomerase 2-alpha	TOP2A
24.0295	24.8252	23.7269	24.3592	23.8549	23.9842			0.130108	0.127754	0.354123	P11413;E9PD92;E7EM57;E7EUI8	P11413;E9PD92;E7EM57;E7EUI8	Glucose-6-phosphate 1-dehydrogenase	G6PD
22.9195	23.6686	NaN	NaN	NaN	22.4151			0	0.878977	0	Q5HY81;P11441	Q5HY81;P11441	Ubiquitin-like protein 4A	UBL4A
NaN	NaN	19.3924	NaN	NaN	NaN			0	NaN	0	P11532	P11532	Dystrophin	DMD
28.6689	28.8457	28.7756	28.8265	28.8615	28.7664			0.395686	-0.0547295	-0.9364	P11586;F5H2F4;V9GYY3	P11586;F5H2F4	C-1-tetrahydrofolate synthase, cytoplasmic;Methylenetetrahydrofolate dehydrogenase;Methenyltetrahydrofolate cyclohydrolase;Formyltetrahydrofolate synthetase;C-1-tetrahydrofolate synthase, cytoplasmic, N-terminally processed	MTHFD1
21.9418	NaN	NaN	NaN	NaN	23.2627			0	-1.32092	0	P11717;S4R328	P11717	Cation-independent mannose-6-phosphate receptor	IGF2R
27.1146	26.7191	27.3102	27.0649	27.08	27.2991			0.203587	-0.100027	-0.527474	P11766;H0YAG8;D6RFE4;D6R9G2;D6RAY0	P11766	Alcohol dehydrogenase class-3	ADH5
NaN	23.2148	22.6544	23.3727	23.5271	23.6991			1.04736	-0.598319	-2.47497	P11908;H7C540;D3YTJ7;A6NMS2	P11908;H7C540	Ribose-phosphate pyrophosphokinase 2	PRPS2
29.8506	29.9375	29.9516	29.8723	30.1064	29.9902			0.439462	-0.0764027	-1.02446	P11940;E7EQV3;E7ERJ7;A0A087WTT1;H0YAR2;Q9H361;H0YBN4;E5RJB9;H0YAS6;H0YB75;E5RGH3;E5RH24;H0YAP2;H0YAS7;H0YB86;E5RHG7;Q4VXU2;H0YC10;E5RGC4;E5RFD8;H0YAW6;E5RJM8;Q96DU9	P11940;E7EQV3;E7ERJ7;A0A087WTT1	Polyadenylate-binding protein 1;Polyadenylate-binding protein	PABPC1
29.131	29.3821	29.2309	29.0982	29.1591	29.0986			0.788394	0.129385	1.70821	P12004	P12004	Proliferating cell nuclear antigen	PCNA
27.2597	27.0048	27.2835	26.9025	27.2102	27.009			0.487396	0.142055	1.11968	P12081;B4DDD8;B3KWE1;B4E1C5;E7ETE2;D6RF05	P12081;B4DDD8;B3KWE1;B4E1C5;E7ETE2	Histidine--tRNA ligase, cytoplasmic	HARS
NaN	NaN	22.4439	NaN	NaN	NaN			0	NaN	0	P12235;V9GYG0	P12235;V9GYG0	ADP/ATP translocase 1	SLC25A4
29.7045	30.0292	29.6519	29.6022	29.6494	29.5108			0.76611	0.207721	1.66446	P12236	P12236	ADP/ATP translocase 3;ADP/ATP translocase 3, N-terminally processed	SLC25A6
29.3897	29.3221	29.3082	29.3135	29.3909	29.5187			0.448761	-0.0677013	-1.04302	P12268;H0Y4R1;E7ETK5	P12268;H0Y4R1	Inosine-5-monophosphate dehydrogenase 2	IMPDH2
26.3514	26.641	26.2192	26.2657	26.2995	26.1607			0.544658	0.161891	1.23228	P12270;Q5SWX9	P12270	Nucleoprotein TPR	TPR
22.9931	NaN	22.5507	NaN	NaN	NaN			0	NaN	0	P12273	P12273	Prolactin-inducible protein	PIP
28.1055	27.3782	28.2926	27.8696	27.9188	28.1612			0.0688379	-0.0577431	-0.197019	P12277;G3V4N7;H0YJG0;G3V461;G3V2I1	P12277;G3V4N7	Creatine kinase B-type	CKB
29.0166	29.0554	29.0359	28.9597	28.9073	28.8506	+	p53_R175H	1.75288	0.130114	3.89169	P12814;H9KV75;G3V2N5;H7C5W8;G3V2W4;H0YJW3;P35609;H0YJ11;Q08043;G3V2X9;A0A087WSZ2;G3V5M4;F6THM6;G3V2E8;G3V380	P12814;H9KV75	Alpha-actinin-1	ACTN1
24.6863	24.7071	24.6412	24.7439	24.7616	25.305			0.628957	-0.258654	-1.39681	P12955;V9GYL0;V9GYE4;V9GY89;K7ES25	P12955	Xaa-Pro dipeptidase	PEPD
29.6745	29.5815	29.783	29.8088	29.7856	30.0341			0.934282	-0.196491	-1.99834	P12956;B1AHC9	P12956;B1AHC9	X-ray repair cross-complementing protein 6	XRCC6
29.7614	29.4914	29.7165	29.8226	29.8633	29.9177			1.13044	-0.211438	-2.40373	P13010;C9JZ81;H7C0H9	P13010	X-ray repair cross-complementing protein 5	XRCC5
22.1723	NaN	NaN	22.6553	NaN	NaN			0	-0.483023	0	P13051;Q68DM5;F5GYA2	P13051;Q68DM5;F5GYA2	Uracil-DNA glycosylase	UNG;DKFZp781L1143
27.1358	27.4248	27.2354	27.0615	27.2736	27.4019			0.0518193	0.0196686	0.150675	P13073;H3BN72;H3BNV9;H3BPG0;Q86WV2;H3BNI5	P13073;H3BN72;H3BNV9;H3BPG0;Q86WV2	Cytochrome c oxidase subunit 4 isoform 1, mitochondrial	COX4I1
27.7648	27.1919	27.8338	27.761	27.6288	27.8301			0.270661	-0.143173	-0.675815	P13489;E9PIM9;E9PMJ3;E9PLZ3;H0YCR7;E9PIK5;E9PMN0;E9PMA9;E9PR82;E9PMI1	P13489	Ribonuclease inhibitor	RNH1
31.91	31.9676	31.9498	32.0735	32.0789	32.164	+	p53_R175H	2.06515	-0.163013	-4.80655	P13639	P13639	Elongation factor 2	EEF2
28.6417	29.1069	28.6723	28.5639	28.6562	28.856			0.26498	0.11493	0.663537	P13667;C9JMN9	P13667	Protein disulfide-isomerase A4	PDIA4
26.4886	26.3892	26.2218	26.2694	26.4238	26.4208			0.0170525	-0.00477854	-0.0513669	P13797;A0A0A0MSQ0;U3KQI3;H7C4N2;P13796;Q5TBN3;F2Z2Z9	P13797;A0A0A0MSQ0	Plastin-3	PLS3
26.5063	25.8915	26.6078	26.4611	26.4586	26.4685			0.222407	-0.127531	-0.569898	P13804;H0YLU7;H0YK49;H0YNX6;H0YL12;H0YKF0;H0YL83;H0YM12;J3KN60	P13804;H0YLU7;H0YK49;H0YNX6;H0YL12;H0YKF0	Electron transfer flavoprotein subunit alpha, mitochondrial	ETFA
25.7616	25.4119	25.8284	25.9367	25.9693	26.3295			1.07165	-0.411161	-2.27996	P13861;H7C330;C9J830	P13861	cAMP-dependent protein kinase type II-alpha regulatory subunit	PRKAR2A
24.7969	24.2375	24.8262	24.8289	25.0007	24.6828			0.438473	-0.217229	-1.02248	P13984	P13984	General transcription factor IIF subunit 2	GTF2F2
25.221	25.7138	25.1712	24.8789	25.0211	24.9877			1.0698	0.406093	2.27608	P13995;B9A062;B8ZZU9	P13995;B9A062;B8ZZU9	Bifunctional methylenetetrahydrofolate dehydrogenase/cyclohydrolase, mitochondrial;NAD-dependent methylenetetrahydrofolate dehydrogenase;Methenyltetrahydrofolate cyclohydrolase	MTHFD2
28.5213	29.4161	28.761	29.0298	28.8838	28.3367			0.165149	0.149357	0.438485	P14174	P14174	Macrophage migration inhibitory factor	MIF
26.0824	26.5803	26.0717	25.8406	26.1389	26.0705			0.526907	0.228121	1.19748	P14324;A0A087X090;A0A087X1D8;A0A087WVN4;A0A087WTP2	P14324;A0A087X090	Farnesyl pyrophosphate synthase	FDPS
23.2554	23.1059	23.5732	24.0403	24.0439	24.2272	+	p53_R175H	2.20021	-0.79229	-5.24783	P14384;H0YHN7;F8W111	P14384;H0YHN7	Carboxypeptidase M	CPM
25.4447	25.0381	25.5564	25.4104	25.5945	25.512			0.40623	-0.159205	-0.957724	P14550;V9GYG2;V9GYP9;Q5T621	P14550	Alcohol dehydrogenase [NADP(+)]	AKR1A1
32.7394	31.9791	32.7381	32.6991	32.6746	32.9505			0.466708	-0.289213	-1.07871	P14618;B4DNK4;H3BQ34;H3BTJ2;H3BUW1;H3BT25;H3BU13;H3BN34;H3BQZ3;P30613	P14618;B4DNK4;H3BQ34	Pyruvate kinase PKM;Pyruvate kinase	PKM
29.3618	29.5138	29.3163	29.4384	29.4165	29.5354			0.399915	-0.0661456	-0.944961	P14625;Q96GW1;H0YIV0;F8W026;Q58FF3	P14625	Endoplasmin	HSP90B1
NaN	24.1165	23.4904	23.951	24.572	24.5754			0.674813	-0.562682	-1.58364	P14635;E9PC90;H0YA62;D6RHI0	P14635;E9PC90;H0YA62	G2/mitotic-specific cyclin-B1	CCNB1
NaN	NaN	NaN	21.5028	21.5286	21.5112			0	NaN	0	P14649;F8W1I5	P14649;F8W1I5	Myosin light chain 6B	MYL6B
23.1038	22.2862	23.1119	23.2238	23.1056	21.4099			0.146075	0.254172	0.392987	P14735;Q5T5N3	P14735	Insulin-degrading enzyme	IDE
24.7153	25.4731	25.1025	25.3065	25.2938	25.0176			0.173285	-0.108999	-0.457607	P14854;K7EQD3	P14854	Cytochrome c oxidase subunit 6B1	COX6B1
28.5364	28.8666	28.7779	28.9069	28.8901	29.0898			0.935906	-0.235306	-2.00161	P14866;M0QXS5;M0R1W6;B4DVF8;M0R076;M0QYL7	P14866;M0QXS5	Heterogeneous nuclear ribonucleoprotein L	HNRNPL
28.0464	28.49	27.9774	27.9929	27.8722	27.676			0.809748	0.324238	1.75025	P14868;H7BZ35;C9J7S3;C9JLC1;H7C278;C9JQM9	P14868	Aspartate--tRNA ligase, cytoplasmic	DARS
21.5467	NaN	21.289	NaN	NaN	NaN			0	NaN	0	P14921	P14921	Protein C-ets-1	ETS1
21.9033	NaN	21.9092	NaN	NaN	NaN			0	NaN	0	P14923	P14923	Junction plakoglobin	JUP
25.0468	25.0995	25.3052	25.185	25.0531	25.305			0.102448	-0.0305621	-0.284898	P14927;B7Z2R2;E5RHG9	P14927;B7Z2R2	Cytochrome b-c1 complex subunit 7	UQCRB
26.3119	26.7512	26.5766	26.6326	26.3658	26.3878			0.213558	0.0845292	0.550036	P15121;E9PCX2;E9PEF9	P15121;E9PCX2	Aldose reductase	AKR1B1
25.4943	25.5685	25.6222	25.5634	25.5602	25.791			0.378226	-0.076512	-0.900909	P15170;H3BR35;Q8IYD1;H3BSV8	P15170;H3BR35;Q8IYD1	Eukaryotic peptide chain release factor GTP-binding subunit ERF3A;Eukaryotic peptide chain release factor GTP-binding subunit ERF3B	GSPT1;GSPT2
23.2857	23.4081	23.7502	23.8709	23.4705	23.5989			0.38125	-0.16541	-0.907072	P15374;A0A087WTB8;Q5TBK7	P15374;A0A087WTB8;Q5TBK7	Ubiquitin carboxyl-terminal hydrolase isozyme L3;Ubiquitin carboxyl-terminal hydrolase	UCHL3
24.3252	NaN	23.7222	23.4964	23.4914	24.4934			0.147221	0.196632	0.405207	P15531;E7ERL0;E5RHP0;C9K028	P15531;E7ERL0	Nucleoside diphosphate kinase A	NME1
29.1002	29.5314	29.1342	29.3606	29.1622	29.2213			0.0158899	0.00720723	0.0479249	P15880;H0YEN5;E9PQD7;E9PMM9;I3L404;E9PPT0;E9PM36;H3BNG3;H0YE27	P15880;H0YEN5;E9PQD7;E9PMM9;I3L404	40S ribosomal protein S2	RPS2
23.9842	NaN	23.6753	NaN	NaN	NaN			0	NaN	0	P15924	P15924	Desmoplakin	DSP
25.921	25.3999	25.6616	25.9583	25.8972	25.9056			0.790049	-0.259561	-1.71146	P15927;Q5TEJ7;Q5TEJ0	P15927;Q5TEJ7	Replication protein A 32 kDa subunit	RPA2
NaN	NaN	NaN	NaN	NaN	21.5687			0	NaN	0	Q5TD07;P16083	Q5TD07;P16083	Ribosyldihydronicotinamide dehydrogenase [quinone]	NQO2
NaN	NaN	20.7862	NaN	NaN	NaN			0	NaN	0	P16104;Q96QV6	P16104;Q96QV6	Histone H2AX;Histone H2A type 1-A	H2AFX;HIST1H2AA
27.609	27.393	27.6541	27.3686	27.4143	27.1429			0.980837	0.243444	2.0927	P16152;E9PQ63;A8MTM1	P16152	Carbonyl reductase [NADPH] 1	CBR1
22.8939	23.2673	22.6773	22.6684	22.4046	22.1561			1.11091	0.536475	2.36238	P16220;C9JBT4;C9J896;E9PAR2;C9J4L5;H7C1R5;H7C3I0;E7EWP8;G5E998;P18846	P16220;C9JBT4;C9J896	Cyclic AMP-responsive element-binding protein 1	CREB1
NaN	NaN	NaN	NaN	NaN	19.8781			0	NaN	0	P16333	P16333	Cytoplasmic protein NCK1	NCK1
23.2982	23.3737	23.2328	23.0307	23.1819	22.9174	+	p53_R175H	1.38878	0.258291	2.97718	P16383	P16383	GC-rich sequence DNA-binding factor 2	GCFC2
29.0794	29.5217	29.1106	29.2066	29.2588	29.4175			0.134972	-0.0570971	-0.366042	P16401	P16401	Histone H1.5	HIST1H1B
NaN	NaN	23.9371	NaN	23.0993	NaN			0	0.837778	0	P16402;Q02539;P22492	P16402	Histone H1.3	HIST1H1D
27.2238	27.248	26.9201	27.462	27.3532	27.8045			1.11839	-0.409274	-2.37818	P16403	P16403	Histone H1.2	HIST1H1C
25.5523	25.2392	25.7451	25.6381	25.5414	25.7459			0.337013	-0.129592	-0.81612	P16435;H0Y4R2;E7EMD0;C9JU80	P16435;H0Y4R2;E7EMD0	NADPH--cytochrome P450 reductase	POR
21.9504	21.9211	21.6827	22.1391	NaN	21.7439			0.182253	-0.0900405	-0.490723	P16455	P16455	Methylated-DNA--protein-cysteine methyltransferase	MGMT
27.4653	27.6227	27.5453	27.3405	27.3755	27.4701			1.17413	0.149048	2.49718	P16615;H7C5W9;O14983;Q93084;J3QSY6;H3BTW4	P16615;H7C5W9	Sarcoplasmic/endoplasmic reticulum calcium ATPase 2	ATP2A2
22.0709	20.8908	21.7496	22.6309	22.6149	22.3876			1.26639	-0.97405	-2.69899	P16930;H0YLC7	P16930;H0YLC7	Fumarylacetoacetase	FAH
27.1876	27.8704	27.3399	27.6995	27.6427	27.5646			0.331911	-0.169628	-0.805512	P16949;A2A2D0	P16949;A2A2D0	Stathmin	STMN1
24.5612	25.4006	24.7239	24.4499	24.4537	25.1984			0.210818	0.194567	0.543856	P16989;A0A0D9SEI8	P16989	Y-box-binding protein 3	YBX3
NaN	NaN	NaN	NaN	20.6783	NaN			0	NaN	0	P17050	P17050	Alpha-N-acetylgalactosaminidase	NAGA
28.5153	29.12	28.5611	29.1244	28.9863	28.8511			0.536353	-0.255129	-1.216	P17066;P48741	P17066;P48741	Heat shock 70 kDa protein 6;Putative heat shock 70 kDa protein 7	HSPA6;HSPA7
27.4228	28.0211	28.0736	27.4525	27.2209	27.9493			0.425076	0.298251	0.995653	P17096	P17096	High mobility group protein HMG-I/HMG-Y	HMGA1
26.6164	26.5955	26.9092	26.8935	26.7946	26.9355			0.697095	-0.167543	-1.52955	P17174	P17174	Aspartate aminotransferase, cytoplasmic	GOT1
23.622	23.8345	23.4546	23.3044	23.1782	23.2359	+	p53_R175H	1.57722	0.39753	3.43264	P17301;E7ESP4;E7EMF1;E9PB77	P17301;E7ESP4;E7EMF1	Integrin alpha-2	ITGA2
NaN	NaN	NaN	20.6455	NaN	NaN			0	NaN	0	P17544	P17544	Cyclic AMP-dependent transcription factor ATF-7	ATF7
NaN	NaN	NaN	NaN	NaN	22.2597			0	NaN	0	P17568	P17568	NADH dehydrogenase [ubiquinone] 1 beta subcomplex subunit 7	NDUFB7
23.7077	23.6175	23.4749	23.6853	23.8784	23.1897			0.0241408	0.0155894	0.0721711	P17612;A0A087WVC4;A0A0A0MS54;P22694;K7ERP6;Q15136;B1APF7;B1APG1;B1APG0;B1APG2;B1APF8;B1APF9;B1APG3;P22612	P17612;A0A087WVC4;A0A0A0MS54;P22694;K7ERP6	cAMP-dependent protein kinase catalytic subunit alpha;cAMP-dependent protein kinase catalytic subunit beta	PRKACA;PRKACB
26.2922	26.462	26.3006	25.9165	26.1121	26.3519			0.75103	0.224778	1.63491	P17655	P17655	Calpain-2 catalytic subunit	CAPN2
27.4384	27.6282	27.5954	27.437	27.5496	27.5565			0.220121	0.0396563	0.564781	P17812	P17812	CTP synthase 1	CTPS1
23.4337	22.9754	23.0668	23.3964	23.2512	23.2763			0.435184	-0.149359	-1.0159	P17858	P17858	ATP-dependent 6-phosphofructokinase, liver type	PFKL
NaN	NaN	NaN	NaN	NaN	22.2021			0	NaN	0	P17980;E9PM69;E9PMD8;E9PKD5;E9PLG2	P17980;E9PM69;E9PMD8;E9PKD5	26S protease regulatory subunit 6A	PSMC3
29.8869	29.7547	29.9043	29.9361	29.9924	30.2961			0.867101	-0.226246	-1.86381	P17987;E7EQR6;F5H282;E7ERF2;F5GZ03;F5H136;F5H676;F5H726;F5GZI8;F5GYL4;F5H7Y1	P17987;E7EQR6;F5H282;E7ERF2	T-complex protein 1 subunit alpha	TCP1
24.9852	25.0083	24.6926	24.876	24.4214	24.7103			0.60612	0.226152	1.35231	P18031;B4DSN5	P18031;B4DSN5	Tyrosine-protein phosphatase non-receptor type 1;Tyrosine-protein phosphatase non-receptor type	PTPN1
27.3813	27.9231	27.325	27.2876	27.5622	27.3654			0.265907	0.13807	0.665545	P18077;F8WBS5;F8WB72;C9K025	P18077;F8WBS5;F8WB72;C9K025	60S ribosomal protein L35a	RPL35A
24.3846	NaN	24.4906	NaN	NaN	24.6915			0	-0.253958	0	P18084;V9GZ57;H7C5U2;V9GYZ1;H7C4W1	P18084;V9GZ57;H7C5U2	Integrin beta-5;Integrin beta	ITGB5
25.6753	26.1298	25.6325	25.3812	25.6531	25.9106			0.302722	0.164214	0.744276	P18085;C9JAK5;C9JPM4;U3KQF2	P18085;C9JAK5;C9JPM4;U3KQF2	ADP-ribosylation factor 4	ARF4
29.322	29.7217	29.3304	29.3349	29.5591	29.4563			0.0180586	0.00798353	0.0543386	P18124;A8MUD9;C9JIJ5;C9JZ88	P18124;A8MUD9	60S ribosomal protein L7	RPL7
29.4019	29.6604	29.4246	29.355	29.4517	29.3602			0.531588	0.10668	1.20666	P18206;Q5JQ13;A0A096LPE1	P18206;Q5JQ13	Vinculin	VCL
24.9064	25.2413	25.0324	24.9298	25.3527	25.45			0.419051	-0.184102	-0.983551	P18583;J3QSZ5;H7C2G8	P18583	Protein SON	SON
22.6866	23.3426	22.4517	22.5244	22.8002	23.0837			0.0260064	0.0241839	0.0775963	P18615;A2ABK4;A0A0G2JI50;E9PD43;A0A0A0MT02;A0A0A0MSN9;E7ENC7;E7EWR7	P18615;A2ABK4;A0A0G2JI50;E9PD43;A0A0A0MT02;A0A0A0MSN9	Negative elongation factor E	NELFE
29.0419	29.206	28.9614	29.1924	29.1605	29.2658			0.804096	-0.136428	-1.73911	P18669;P15259;Q8N0Y7	P18669	Phosphoglycerate mutase 1	PGAM1
26.7948	27.0429	26.7439	26.4534	26.418	26.5761	+	p53_R175H	1.6556	0.378014	3.63305	P18754;C9JW69;C9JRH2;C9JMJ4;C9J3R0;C9JQZ4	P18754;C9JW69;C9JRH2;C9JMJ4;C9J3R0;C9JQZ4	Regulator of chromosome condensation	RCC1
25.0044	24.872	24.7742	25.3617	24.9146	25.0516			0.694457	-0.225796	-1.52441	P18859;A8MUH2	P18859;A8MUH2	ATP synthase-coupling factor 6, mitochondrial	ATP5J
23.2056	22.8905	23.152	23.2852	23.3664	23.3309			1.14943	-0.244801	-2.4442	P18887;F5H8D7;M0R0D2;M0QZ96;M0R1U8;M0QYS5	P18887;F5H8D7;M0R0D2	DNA repair protein XRCC1	XRCC1
NaN	NaN	NaN	NaN	NaN	21.2531			0	NaN	0	P19022	P19022	Cadherin-2	CDH2
30.7212	30.9308	30.7822	31.1061	31.0309	31.025	+	p53_R175H	1.64069	-0.242586	-3.59438	P19338;H7BY16;C9JYW2;C9JLB1;C9J1H7;C9JWL1	P19338;H7BY16	Nucleolin	NCL
24.8116	24.3805	24.5861	24.6016	24.6411	24.5835			0.0433474	-0.0159651	-0.127081	P19367;B1AR63;B1AR62;B1AR61;Q2TB90	P19367	Hexokinase-1	HK1
23.0416	22.5726	23.4353	23.6208	23.6101	23.5404			1.0764	-0.573929	-2.28987	P19387;H3BRR2	P19387;H3BRR2	DNA-directed RNA polymerase II subunit RPB3	POLR2C
24.8642	24.4399	24.7315	25.0889	25.1049	25.2743	+	p53_R175H	1.5815	-0.477481	-3.44342	P19525;C9JZT2;F8WBH4	P19525;C9JZT2	Interferon-induced, double-stranded RNA-activated protein kinase	EIF2AK2
25.3158	24.8688	25.0543	25.5227	25.2936	24.8064			0.198586	-0.127899	-0.516081	P19623;K7EL89;K7EKM4;K7EQ47;K7ESL0	P19623	Spermidine synthase	SRM
24.2464	24.3473	24.4007	24.5401	24.3983	24.5399			1.15997	-0.161301	-2.46674	P19784;H3BSA1;H3BNI9;H3BV19	P19784;H3BSA1	Casein kinase II subunit alpha	CSNK2A2
23.9804	24.095	24.1334	23.9458	24.1704	24.2593			0.206445	-0.0555312	-0.53396	P19838;D6RH30;D6RC45;D6RF93	P19838;D6RH30	Nuclear factor NF-kappa-B p105 subunit;Nuclear factor NF-kappa-B p50 subunit	NFKB1
23.3817	23.6232	23.553	23.0357	23.3174	23.6447			0.418442	0.186673	0.982328	P20020;E7ERY9;Q16720;H0Y7S3;Q01814;F8W1V5	P20020;E7ERY9	Plasma membrane calcium-transporting ATPase 1;Calcium-transporting ATPase	ATP2B1
27.1838	27.3564	27.2352	27.3322	27.4586	27.6186			1.01864	-0.21138	-2.17011	P20042	P20042	Eukaryotic translation initiation factor 2 subunit 2	EIF2S2
24.0454	22.6922	23.7815	23.0075	23.3492	23.5491			0.174811	0.204446	0.461176	P20073	P20073	Annexin A7	ANXA7
26.8954	26.186	27.2927	26.962	26.8983	27.5645			0.380135	-0.350219	-0.904801	P20290	P20290	Transcription factor BTF3	BTF3
NaN	NaN	NaN	NaN	21.8257	NaN			0	NaN	0	S4R3Q3;P20336	S4R3Q3;P20336	Ras-related protein Rab-3A	RAB3A
NaN	NaN	22.1437	NaN	NaN	NaN			0	NaN	0	P20337	P20337	Ras-related protein Rab-3B	RAB3B
NaN	NaN	NaN	21.6735	NaN	NaN			0	NaN	0	P20338;A0A087WYT5	P20338;A0A087WYT5	Ras-related protein Rab-4A	RAB4A
23.2936	22.8189	23.7864	23.345	23.4072	23.8313			0.289793	-0.228209	-0.716832	P20339;F8VWU4;F8VVZ0;F8VUA5;F8WCY6;F8WD79;F8VPW9;F8VSF8;F8VWZ7	P20339;F8VWU4;F8VVZ0;F8VUA5	Ras-related protein Rab-5A	RAB5A;RAB5C;RAB5B
25.7784	26.2319	25.8645	25.4253	25.5799	24.9872	+	p53_R175H	1.30389	0.627446	2.78288	P20340;F5H3K7;Q9NRW1;C9JU14;F5GX61;J3KR73;C9JB90;C9J0I2;Q14964	P20340;F5H3K7;Q9NRW1	Ras-related protein Rab-6A;Ras-related protein Rab-6B	RAB6A;RAB6B
NaN	NaN	NaN	NaN	NaN	21.053			0	NaN	0	P20585	P20585	DNA mismatch repair protein Msh3	MSH3
27.3571	27.0635	27.3842	27.1635	27.4539	27.4603			0.254672	-0.0909487	-0.641134	P20618	P20618	Proteasome subunit beta type-1	PSMB1
23.4838	23.1157	23.3802	23.2782	23.4452	23.3438			0.0863698	-0.0291831	-0.243421	P20645;F5GXE0;F5GXU0;F5H883;F5GX30;H0YGE9;H0YGT2	P20645;F5GXE0;F5GXU0;F5H883;F5GX30	Cation-dependent mannose-6-phosphate receptor	M6PR
27.373	27.6865	27.4751	27.2306	27.6525	27.8235			0.103709	-0.0573069	-0.288112	P20674;H3BRM5;H3BV69;H3BNX8;H3BRI0	P20674;H3BRM5;H3BV69;H3BNX8	Cytochrome c oxidase subunit 5A, mitochondrial	COX5A
28.0901	28.393	28.0632	28.0953	28.158	28.493			0.153283	-0.0666866	-0.410296	P20700;E9PBF6;A0A0D9SFE5;A0A0D9SFY5	P20700;E9PBF6;A0A0D9SFE5	Lamin-B1	LMNB1
22.4183	21.3571	22.4805	22.325	22.6927	22.7749			0.586382	-0.512231	-1.31382	P21266;A0A0A0MTN3	P21266;A0A0A0MTN3	Glutathione S-transferase Mu 3	GSTM3
25.8029	25.6585	25.7033	25.7574	25.7029	25.74			0.0929335	-0.0118802	-0.260472	P21281;H0YC04;C9JL73;P15313;H0YAT8;E5RGH6;C9J5E3;C9JNS9;H0YC45;C9JZ02	P21281	V-type proton ATPase subunit B, brain isoform	ATP6V1B2
25.9765	25.1391	26.0339	25.5451	25.9523	25.4177			0.0835497	0.0781485	0.236043	P21283;E7EV59	P21283;E7EV59	V-type proton ATPase subunit C 1	ATP6V1C1
30.5183	30.7114	30.5253	30.5918	30.579	30.7558			0.268977	-0.0571899	-0.672182	P21333;Q5HY54;Q60FE5;A0A087WWY3;F8WE98;H0Y5C6;H0Y5F3;H7C2E7	P21333;Q5HY54;Q60FE5;A0A087WWY3	Filamin-A	FLNA
23.1232	22.5914	22.8075	23.285	23.2082	22.8409			0.584987	-0.270678	-1.3111	P21399	P21399	Cytoplasmic aconitate hydratase	ACO1
26.7488	26.3069	26.8913	26.2592	26.3101	26.4998			0.700343	0.292661	1.53588	P21589;Q96B60;H0Y7R7;H0Y3X5	P21589;Q96B60	5-nucleotidase	NT5E
29.0068	29.236	29.0348	28.9057	28.8237	28.6391	+	p53_R175H	1.32703	0.303075	2.83523	P21796;C9JI87	P21796;C9JI87	Voltage-dependent anion-selective channel protein 1	VDAC1
25.376	25.8208	24.9903	25.3754	25.4569	25.4598			0.0497975	-0.0350386	-0.145077	P21912;A0A087WWT1;A0A087WXX8	P21912;A0A087WWT1;A0A087WXX8	Succinate dehydrogenase [ubiquinone] iron-sulfur subunit, mitochondrial	SDHB
25.6669	24.7094	25.8642	25.2343	25.5046	25.797			0.0893797	-0.0984701	-0.251261	P21964;E7EMS6;E7EUU8;H7BZ45;F8WBW9	P21964;E7EMS6;E7EUU8	Catechol O-methyltransferase	COMT
26.4751	26.7424	26.75	27.1686	27.2047	27.0184	+	p53_R175H	1.94625	-0.474758	-4.44187	P21980;A2A299;A2A2A0	P21980	Protein-glutamine gamma-glutamyltransferase 2	TGM2
NaN	NaN	NaN	NaN	NaN	22.616			0	NaN	0	P22033	P22033	Methylmalonyl-CoA mutase, mitochondrial	MUT
24.4368	24.4919	24.2862	24.4217	24.8213	23.5133			0.144854	0.15284	0.390043	P22059;H0YCV6	P22059	Oxysterol-binding protein 1	OSBP
28.1022	28.663	28.2983	28.0236	27.9922	28.2024			0.729647	0.281764	1.59309	P22087;M0QXL5;M0R299;M0R2Q4;M0R0P1;M0R2U2;M0R1H0;M0R2B0	P22087;M0QXL5;M0R299;M0R2Q4;M0R0P1	rRNA 2-O-methyltransferase fibrillarin	FBL
28.4691	28.1553	28.6186	28.819	28.7991	28.7607			1.29015	-0.378601	-2.75201	P22102;F8WD69;C9JBJ1;C9JTV6;C9JZG2;C9JKQ7;H7C366;A0A140TA71	P22102	Trifunctional purine biosynthetic protein adenosine-3;Phosphoribosylamine--glycine ligase;Phosphoribosylformylglycinamidine cyclo-ligase;Phosphoribosylglycinamide formyltransferase	GART
28.0136	27.5921	28.1894	28.3435	28.2631	28.3596			1.01979	-0.390394	-2.17248	P22234;E9PBS1;D6RF62	P22234;E9PBS1;D6RF62	Multifunctional protein ADE2;Phosphoribosylaminoimidazole-succinocarboxamide synthase;Phosphoribosylaminoimidazole carboxylase	PAICS
23.923	24.4045	24.3145	24.0976	24.1877	23.7604			0.43208	0.198766	1.00969	P22307;H0YF61;H0YCB0;E9PLD1	P22307	Non-specific lipid-transfer protein	SCP2
29.3378	28.9409	29.4228	29.3445	29.492	29.5688			0.653522	-0.234667	-1.44465	P22314;Q5JRR6;Q5JRR9;Q5JRS0;Q5JRS1;Q5JRS3;Q5JRS2	P22314	Ubiquitin-like modifier-activating enzyme 1	UBA1
30.224	30.5482	30.3651	30.363	30.3287	30.4805			0.0377516	-0.0116304	-0.111293	P22626;A0A087WUI2	P22626;A0A087WUI2	Heterogeneous nuclear ribonucleoproteins A2/B1	HNRNPA2B1
27.5274	26.7879	27.4481	27.9455	27.7353	27.9271			1.18528	-0.614794	-2.52124	P22676;H3BN14;A6NER6;H3BMN5	P22676;H3BN14;A6NER6;H3BMN5	Calretinin	CALB2
26.8789	27.4806	26.9212	26.7645	26.5468	26.3025			1.11005	0.555637	2.36055	P22695;H3BRG4;H3BSJ9;H3BP04;H3BUE4;H3BUI9;A0A087WVZ4	P22695;H3BRG4;H3BSJ9;H3BP04	Cytochrome b-c1 complex subunit 2, mitochondrial	UQCRC2
24.5651	24.2959	24.7777	24.3663	24.4433	24.5979			0.190188	0.077088	0.496829	P22830;K7ELX4;K7EKP7;K7EPN2;K7EJM8;K7EJX5	P22830;K7ELX4	Ferrochelatase, mitochondrial	FECH
26.7234	27.1911	26.8089	26.8268	26.8214	27.1504			0.0475845	-0.0250505	-0.138927	P23193;E5RIS7;B7Z4S1;E5RJ93;E5RK46;E5RFI1;A0A0A0MT58;Q15560;Q5JRI7	P23193	Transcription elongation factor A protein 1	TCEA1
25.4319	26.1291	25.4452	25.5427	25.6568	25.5468			0.137126	0.0865981	0.371296	P23229;H7BZ97;C9JXX7	P23229	Integrin alpha-6;Integrin alpha-6 heavy chain;Integrin alpha-6 light chain;Processed integrin alpha-6	ITGA6
28.6691	28.8584	28.6592	28.5343	28.6305	29.0038			0.0126177	0.00600243	0.038192	P23246	P23246	Splicing factor, proline- and glutamine-rich	SFPQ
NaN	23.8713	23.7969	24.0149	24.1196	24.1095	+	p53_R175H	1.77126	-0.247229	-4.82847	Q9NRH3;P23258;K7EIS0;K7EKE5	Q9NRH3;P23258;K7EIS0;K7EKE5	Tubulin gamma-2 chain;Tubulin gamma-1 chain;Tubulin gamma chain	TUBG2;TUBG1
28.4251	28.656	28.4466	28.2665	28.3468	28.4984			0.622006	0.138652	1.38327	P23284	P23284	Peptidyl-prolyl cis-trans isomerase B	PPIB
26.1928	26.24	26.1254	26.0707	26.1719	25.807			0.677201	0.16955	1.49077	P23368	P23368	NAD-dependent malic enzyme, mitochondrial	ME2
24.5603	24.416	24.574	24.118	23.5645	24.1906			1.28467	0.559071	2.73974	P23378	P23378	Glycine dehydrogenase (decarboxylating), mitochondrial	GLDC
26.0173	25.7855	25.8742	25.8295	25.7914	26.0319			0.0268813	0.00806427	0.0801333	P23381;H0YJP3;G3V3H8;G3V3Y5;G3V5W1;G3V3S7;G3V3X0;G3V3P2;G3V227;G3V2Y7;G3V277;G3V5H5;P78534;G3V4A3;G3V4Q0;G3V2F2;G3V3R3;G3V4S4;G3V313;G3V339;G3V2C0;G3V4C7;G3V4N8;G3V4N0;G3V423;G3V5U1;G3V456	P23381	Tryptophan--tRNA ligase, cytoplasmic;T1-TrpRS;T2-TrpRS	WARS
30.1394	30.5419	30.076	30.1304	30.0661	29.866			0.627314	0.231602	1.39361	P23396;E9PL09;E9PPU1;F2Z2S8;H0YCJ7;H0YEU2;H0YF32;E9PQ96;E9PJH4;E9PSF4;E9PQX2;H0YES8;E9PJN9	P23396;E9PL09;E9PPU1;F2Z2S8;H0YCJ7;H0YEU2	40S ribosomal protein S3	RPS3
23.4329	23.4038	23.5842	23.6734	23.3617	23.7556			0.393258	-0.123285	-0.931478	P23434;H3BNV1	P23434	Glycine cleavage system H protein, mitochondrial	GCSH
NaN	NaN	NaN	NaN	NaN	20.7693			0	NaN	0	P23443	P23443	Ribosomal protein S6 kinase beta-1	RPS6KB1
NaN	NaN	NaN	NaN	NaN	21.4321			0	NaN	0	P23511	P23511	Nuclear transcription factor Y subunit alpha	NFYA
29.2637	29.4714	29.1988	29.186	29.1639	29.2871			0.473898	0.0989628	1.09297	P23526	P23526	Adenosylhomocysteinase	AHCY
30.9674	30.8526	30.8478	31.0921	31.2322	31.3705	+	p53_R175H	1.73055	-0.342356	-3.8313	P23528;E9PP50;E9PK25;G3V1A4;E9PQB7;E9PLJ3;E9PS23	P23528;E9PP50;E9PK25;G3V1A4;E9PQB7;E9PLJ3;E9PS23	Cofilin-1	CFL1
NaN	NaN	NaN	NaN	NaN	20.8108			0	NaN	0	P23610	P23610	Factor VIII intron 22 protein	F8A1
NaN	NaN	NaN	NaN	NaN	21.069			0	NaN	0	P23634	P23634	Plasma membrane calcium-transporting ATPase 4	ATP2B4
23.5391	NaN	23.1086	22.948	NaN	NaN			0	0.375823	0	P23786	P23786	Carnitine O-palmitoyltransferase 2, mitochondrial	CPT2
27.0468	27.4679	26.8854	27.0448	27.0482	27.2013			0.0680012	0.0352821	0.194772	P23919;H7C312;H7BZ20;G5E9E9;H7C3A4	P23919;H7C312;H7BZ20	Thymidylate kinase	DTYMK
25.2452	24.7164	25.0233	25.4609	25.4889	25.3381			1.27223	-0.434345	-2.71197	P23921;E9PL69;E9PP77;H0YCY7	P23921;E9PL69	Ribonucleoside-diphosphate reductase large subunit	RRM1
22.2556	NaN	21.6235	22.1597	NaN	NaN			0	-0.220223	0	P24386	P24386	Rab proteins geranylgeranyltransferase component A 1	CHM
27.7648	27.0112	27.9829	27.8901	27.8391	28.2398			0.558713	-0.40336	-1.25978	P24534;C9JZW3;F2Z2G2;F8WF65	P24534;C9JZW3	Elongation factor 1-beta	EEF1B2
27.0474	27.3535	26.9895	26.5922	26.6671	27.278			0.508647	0.284367	1.16159	P24539;Q5QNZ2	P24539;Q5QNZ2	ATP synthase F(0) complex subunit B1, mitochondrial	ATP5F1
26.301	26.2236	26.4861	26.2339	25.9972	26.5268			0.18752	0.0843061	0.490684	P24666;G5E9R5;F2Z2Q9;D3YTI2	P24666;G5E9R5	Low molecular weight phosphotyrosine protein phosphatase	ACP1
26.738	26.9142	26.9007	26.7117	26.7905	26.5993			0.884176	0.150442	1.89784	P24752;H0YEL7;E9PRQ6;E9PKF3	P24752	Acetyl-CoA acetyltransferase, mitochondrial	ACAT1
27.75	27.503	27.7889	27.8751	28.0131	28.1952			1.26446	-0.347214	-2.69469	P25205;J3KQ69;Q7Z6P5	P25205;J3KQ69	DNA replication licensing factor MCM3	MCM3
NaN	21.2931	NaN	NaN	NaN	NaN			0	NaN	0	P25325;B1AH49	P25325;B1AH49	3-mercaptopyruvate sulfurtransferase;Sulfurtransferase	MPST
29.4931	29.6973	29.5039	29.5582	29.528	29.7118			0.147095	-0.034565	-0.395447	P25398	P25398	40S ribosomal protein S12	RPS12
22.642	22.9978	22.8963	22.6368	23.0468	23.0333			0.129331	-0.0602716	-0.352212	P25490;H0YJV7;O15391;Q96MM3	P25490;H0YJV7;O15391	Transcriptional repressor protein YY1;Transcription factor YY2	YY1;YY2
26.7624	26.8797	26.8327	26.711	26.8995	26.6465			0.36431	0.0726013	0.872449	P25685;M0R080;M0QYT3;M0QXK0;M0R1D6;M0QZD0;M0R128	P25685;M0R080	DnaJ homolog subfamily B member 1	DNAJB1
30.5381	30.3767	30.6229	30.5347	30.6459	30.7653			0.623283	-0.136084	-1.38575	P25705;K7EK77;K7ERX7;K7EJP1;K7ENJ4;K7EQH4;K7ESA0	P25705;K7EK77	ATP synthase subunit alpha, mitochondrial	ATP5A1
27.9636	28.542	28.001	28.1058	28.1364	27.9459			0.209889	0.106174	0.541756	P25786;F5GX11;B4DEV8	P25786;F5GX11	Proteasome subunit alpha type-1	PSMA1
27.051	27.7236	26.8528	26.6558	26.7739	26.471			0.970375	0.575552	2.07141	P25788;G3V4X5;G3V3W4;G3V5N4;H0YJ03	P25788	Proteasome subunit alpha type-3	PSMA3
27.1939	26.7566	27.3202	27.2452	27.3	27.4785			0.609393	-0.250967	-1.35869	P25789;H0YMZ1;H0YL69;H0YMA1;H0YN18;H0YLC2;H0YMI6;H0YLS6;H0YKT8;H0YKS0;H0YMV3	P25789;H0YMZ1;H0YL69;H0YMA1;H0YN18;H0YLC2;H0YMI6	Proteasome subunit alpha type-4;Proteasome subunit alpha type	PSMA4
24.9779	25.4542	24.7594	25.2342	25.1523	25.3341			0.345007	-0.176339	-0.832689	P26006;K7EMU3;D6R9X8;H0YA49;H0YA32	P26006	Integrin alpha-3;Integrin alpha-3 heavy chain;Integrin alpha-3 light chain	ITGA3
29.5781	29.758	29.486	29.69	29.7036	29.9963			0.671566	-0.189273	-1.47979	P26038;V9GZ54	P26038	Moesin	MSN
25.5814	25.726	25.7359	25.7556	25.7347	25.7011			0.398998	-0.0493882	-0.943107	P26196;Q8IV96	P26196;Q8IV96	Probable ATP-dependent RNA helicase DDX6	DDX6
25.2704	25.2531	25.3042	25.5203	25.6759	25.6984	+	p53_R175H	2.44602	-0.355638	-6.13366	P26358;K7ENW7;K7EJL0;K7EMU8;K7EIZ6;K7EP77;K7ERQ1;K7ELB1;K7ENQ6	P26358	DNA (cytosine-5)-methyltransferase 1	DNMT1
27.5528	27.0618	27.5459	27.3537	27.3104	27.719			0.131294	-0.0742181	-0.357035	P26368;K7ENG2;K7ELP8	P26368;K7ENG2	Splicing factor U2AF 65 kDa subunit	U2AF2
29.4757	30.0798	29.6354	29.6346	29.7622	29.6645			0.0826746	0.0431925	0.233747	P26373;J3QSB4;H3BTH3;H3BUK8;J3KS98	P26373;J3QSB4	60S ribosomal protein L13	RPL13
26.9411	27.3225	26.7473	27.2147	27.2332	27.5344			0.750245	-0.323788	-1.63338	P26583;D6R9A6	P26583;D6R9A6	High mobility group protein B2	HMGB2
27.472	27.3069	27.3872	27.3613	27.3336	27.4023			0.168	0.0230153	0.445205	P26639;D6R9F8;A2RTX5;D6RCA5;D6RDJ6;B7ZLP8	P26639	Threonine--tRNA ligase, cytoplasmic	TARS
28.5938	28.6673	28.627	28.557	28.6034	28.7076			0.0466798	0.0067323	0.136405	P26640;A0A140T936;A0A140T954;A2ABF4;A0A0G2JJT9;H0Y426;A0A140T904	P26640;A0A140T936	Valine--tRNA ligase	VARS
28.8005	28.9625	28.707	28.7873	29.0021	28.9553			0.389655	-0.0915807	-0.924167	P26641	P26641	Elongation factor 1-gamma	EEF1G
25.0658	24.0449	24.8379	24.7939	24.87	25.3115			0.417694	-0.342264	-0.980823	P26885;F5H0N4	P26885;F5H0N4	Peptidyl-prolyl cis-trans isomerase FKBP2;Peptidyl-prolyl cis-trans isomerase	FKBP2
23.7626	24.495	24.1273	23.7429	23.9021	23.5987			0.764928	0.380389	1.66214	P27105;F8VSL7	P27105	Erythrocyte band 7 integral membrane protein	STOM
25.7809	26.173	25.7969	26.0122	26.0859	25.6967			0.0281127	-0.0146529	-0.083697	P27144;D3DQ64	P27144;D3DQ64	Adenylate kinase 4, mitochondrial	AK4
28.934	29.1061	28.9381	28.8111	28.8565	29.2211			0.0738857	0.0298106	0.210512	P27348;E9PG15	P27348;E9PG15	14-3-3 protein theta	YWHAQ
NaN	NaN	NaN	NaN	NaN	19.3787			0	NaN	0	P27469	P27469	G0/G1 switch protein 2	G0S2
NaN	NaN	NaN	21.8198	NaN	NaN			0	NaN	0	P27482	P27482	Calmodulin-like protein 3	CALML3
28.4269	28.7449	28.3183	28.576	28.7291	28.9243			0.688407	-0.24643	-1.51261	X1WI28;P27635;B8A6G2;A6QRI9	X1WI28;P27635	60S ribosomal protein L10	RPL10
27.2654	27.0326	27.3131	27.3933	27.2654	27.5968			0.761678	-0.214793	-1.65577	P27694;I3L4R8;I3L524;I3L2M5	P27694	Replication protein A 70 kDa DNA-binding subunit;Replication protein A 70 kDa DNA-binding subunit, N-terminally processed	RPA1
25.9506	25.814	25.9027	26.0207	26.0257	26.4247			0.894172	-0.267902	-1.91781	P27695;G3V3M6;G3V5Q1;A0A0C4DGK8;G3V5M0;G3V359;G3V3C7;G3V5D9;H7C4A8;G3V3Y6	P27695;G3V3M6;G3V5Q1;A0A0C4DGK8;G3V5M0;G3V359;G3V3C7	DNA-(apurinic or apyrimidinic site) lyase;DNA-(apurinic or apyrimidinic site) lyase, mitochondrial	APEX1
28.019	28.1367	27.9326	27.9633	28.0471	28.5029			0.327677	-0.141642	-0.796688	P27797;K7EJB9;K7EL50	P27797;K7EJB9	Calreticulin	CALR
25.9723	26.2381	26.0289	26.2472	25.9649	26.2835			0.264065	-0.0854276	-0.661556	P27824;D6RGY2;H0Y9Q7;D6RFL1;D6RDP7;D6RAU8;D6RB85;H0Y9H1;D6RAQ8	P27824;D6RGY2	Calnexin	CANX
27.9578	28.3652	28.0764	27.957	28.0884	28.5388			0.103765	-0.0616004	-0.288254	P28066	P28066	Proteasome subunit alpha type-5	PSMA5
26.1722	25.9057	25.922	26.2324	25.9574	26.2898			0.5247	-0.159896	-1.19314	P28070	P28070	Proteasome subunit beta type-4	PSMB4
26.3962	26.5489	26.3359	26.566	26.3926	26.6098			0.449448	-0.0957947	-1.04439	P28072;A0A087X2I4;I3L3X7	P28072;A0A087X2I4	Proteasome subunit beta type-6;Proteasome subunit beta type	PSMB6
27.2295	27.534	26.9389	27.175	27.2081	27.2202			0.0668362	0.0330276	0.191637	P28074;H0YJM8;G8JLC2;G3V3K3	P28074;H0YJM8	Proteasome subunit beta type-5	PSMB5
NaN	NaN	NaN	21.0718	21.1963	20.2072			0	NaN	0	P28288	P28288	ATP-binding cassette sub-family D member 3	ABCD3
26.2726	25.9968	26.435	26.3903	26.3292	26.2038			0.202252	-0.0729987	-0.524438	P28331;B4DJ81;C9JPQ5;F8WDL5	P28331;B4DJ81	NADH-ubiquinone oxidoreductase 75 kDa subunit, mitochondrial	NDUFS1
26.2313	26.7349	26.1872	25.9972	25.9374	26.0121			1.06727	0.402277	2.27082	P28482;E9PBK7;E9PJF0;E9PQW4;P27361;H0YDH9;B3KR49;K7ELV1;K7EN18;P31152;Q16659	P28482	Mitogen-activated protein kinase 1	MAPK1
28.5534	28.1545	28.543	28.5116	28.4261	28.4802			0.15602	-0.0556895	-0.41683	P28838;H0Y9Q1;H0Y983	P28838	Cytosol aminopeptidase	LAP3
22.2789	22.0345	22.451	22.6178	22.379	22.2073			0.360134	-0.146534	-0.863876	P29083;C9IYL4;C9J329;E9PER7	P29083;C9IYL4	General transcription factor IIE subunit 1	GTF2E1
22.4368	22.2358	22.0384	22.2599	22.4183	22.0957			0.0485723	-0.0209694	-0.141675	P29084;E5RH41;E5RIW4;E5RK24	P29084;E5RH41;E5RIW4	Transcription initiation factor IIE subunit beta	GTF2E2
24.8744	24.9677	24.9017	25.0533	24.892	24.8518			0.0942012	-0.0178038	-0.263746	Q5VZU9;P29144	Q5VZU9;P29144	Tripeptidyl-peptidase 2	TPP2
26.6381	27.1349	26.7848	26.8476	26.4621	26.6701			0.448792	0.19267	1.04308	P29218;H0YBL1;E5RIP7;E5RG13;E5RI82;E5RG94;E5RHE9;E5RGY4;E5RIF4	P29218;H0YBL1;E5RIP7;E5RG13;E5RI82;E5RG94;E5RHE9;E5RGY4	Inositol monophosphatase 1	IMPA1
26.172	26.2451	26.1778	25.7108	25.7901	25.7398	+	p53_R175H	3.78314	0.45144	13.6931	P29317	P29317	Ephrin type-A receptor 2	EPHA2
24.2814	24.4979	24.3253	23.8273	24.2494	23.8316			1.21034	0.398754	2.57563	P29353;Q5T182;X6R6D0;Q5T181;Q5T187;Q5T188;H0Y539;P98077	P29353;Q5T182;X6R6D0	SHC-transforming protein 1	SHC1
29.3062	29.3646	29.1883	29.2973	29.2767	29.3484			0.139196	-0.0211054	-0.376335	P29401;A0A0B4J1R6;E9PFF2;F8W888;F8WAX4	P29401;A0A0B4J1R6	Transketolase	TKT
29.3493	29.5646	29.4483	29.3664	29.3137	29.736			0.0417818	-0.0179977	-0.122681	P29692;E9PRY8;E9PK01;E9PQZ1;A0A087X1X7;E9PPR1;E9PL12;E9PQ49;E9PI39;E9PMW7;H0YE72;E9PIZ1;H0YCK7;H0YE58;E9PQC9	P29692;E9PRY8;E9PK01;E9PQZ1;A0A087X1X7;E9PPR1;E9PL12;E9PQ49;E9PI39	Elongation factor 1-delta	EEF1D
NaN	NaN	NaN	NaN	21.9265	21.6842			0	NaN	0	P29992;A0A087WVZ3;K7EL62;O95837;P50148	P29992;A0A087WVZ3;K7EL62;O95837	Guanine nucleotide-binding protein subunit alpha-11;Guanine nucleotide-binding protein subunit alpha-14	GNA11;GNA14
23.0031	22.9682	22.6808	22.4233	22.9459	22.7261			0.435242	0.185596	1.01602	P30038	P30038	Delta-1-pyrroline-5-carboxylate dehydrogenase, mitochondrial	ALDH4A1
26.7935	26.9669	26.882	27.2477	27.2348	27.2799	+	p53_R175H	2.7064	-0.373346	-7.20592	P30040;F8VY02;F8W1G0	P30040;F8VY02	Endoplasmic reticulum resident protein 29	ERP29
29.0264	28.353	29.1021	28.9135	28.8325	29.0971			0.183321	-0.120556	-0.480975	P30041	P30041	Peroxiredoxin-6	PRDX6
25.5794	25.0357	25.5592	25.0716	24.898	25.0593			0.958245	0.381797	2.04678	P30043;M0R192;M0QZL1	P30043;M0R192;M0QZL1	Flavin reductase (NADPH)	BLVRB
27.9861	27.5953	27.7301	27.5789	27.6804	27.6684			0.464871	0.127932	1.07507	P30044	P30044	Peroxiredoxin-5, mitochondrial	PRDX5
27.219	26.8671	27.11	27.0872	27.5165	27.4424			0.775117	-0.283321	-1.68213	P30046;J3KQ18;B5MC82;A6NHG4;H7C342	P30046;J3KQ18;B5MC82;A6NHG4	D-dopachrome decarboxylase;D-dopachrome decarboxylase-like protein	DDT;DDTL
27.2055	27.3837	27.3025	27.1303	27.1957	27.1879			1.06705	0.125949	2.27035	P30048	P30048	Thioredoxin-dependent peroxide reductase, mitochondrial	PRDX3
24.8349	26.2614	24.7811	23.3577	24.757	24.8515			0.639936	0.970385	1.41819	P30049	P30049	ATP synthase subunit delta, mitochondrial	ATP5D
29.0684	28.7011	29.2639	28.9116	28.9612	29.1666			0.00355579	-0.00198428	-0.0108724	P30050	P30050	60S ribosomal protein L12	RPL12
26.4805	26.41	26.5759	26.194	26.259	26.3932			1.27874	0.206732	2.72649	P30084	P30084	Enoyl-CoA hydratase, mitochondrial	ECHS1
26.5468	26.3102	26.4703	26.3572	26.4082	26.7231			0.14941	-0.0537326	-0.401012	P30085;Q5T0D2	P30085;Q5T0D2	UMP-CMP kinase	CMPK1
27.8662	27.6973	27.6627	27.7502	27.8494	27.9957			0.576285	-0.123011	-1.29412	P30086	P30086	Phosphatidylethanolamine-binding protein 1;Hippocampal cholinergic neurostimulating peptide	PEBP1
28.8153	28.4209	28.767	28.9165	28.8127	29.0968			0.85312	-0.274279	-1.83603	P30101	P30101	Protein disulfide-isomerase A3	PDIA3
28.4099	27.8482	28.4184	28.2211	28.3163	28.3892			0.160611	-0.0833467	-0.427747	P30153;B3KQV6;C9J9C1;E9PH38;E9PPI5;E9PHZ6;E9PNM7	P30153;B3KQV6;C9J9C1	Serine/threonine-protein phosphatase 2A 65 kDa regulatory subunit A alpha isoform	PPP2R1A
24.2203	23.622	24.4445	24.4015	24.3421	24.5296			0.582746	-0.328832	-1.30673	P30154;H0YDG7	P30154	Serine/threonine-protein phosphatase 2A 65 kDa regulatory subunit A beta isoform	PPP2R1B
23.2883	23.2248	23.5028	NaN	22.9677	23.0476			1.21802	0.330957	2.93956	P30405;R4GN99;H0Y548	P30405;R4GN99;H0Y548	Peptidyl-prolyl cis-trans isomerase F, mitochondrial;Peptidyl-prolyl cis-trans isomerase	PPIF
25.6835	25.3586	25.4939	25.723	25.5657	25.272			0.0167995	-0.00821622	-0.0506187	P30419;B7Z8J4;K7EN82;K7EN42	P30419	Glycylpeptide N-tetradecanoyltransferase 1	NMT1
NaN	NaN	NaN	NaN	NaN	22.2409			0	NaN	0	P30447;P16188	P30447;P16188	HLA class I histocompatibility antigen, A-23 alpha chain;HLA class I histocompatibility antigen, A-30 alpha chain	HLA-A
NaN	NaN	23.3896	NaN	NaN	24.3707			0	-0.981102	0	P30508;A0A140T937;A0A140T912;A0A140T930;P30505;A0A140T962;A0A140T9J9;A0A140T9B3;Q29963;Q07000;P30510;P30504;A0A140T9W2;A0A0G2JIF0;A0A140T9U0;A0A0G2JH50;A0A140T9M0;A2BF26;Q29960;Q9TNN7;Q29865;P04222;A0A140T9M5;A0A140T9Z4;A0A0G2JKJ1;A0A140TA19;A0A140T9S7;A0A140T9Q4	P30508;A0A140T937;A0A140T912;A0A140T930;P30505;A0A140T962;A0A140T9J9;A0A140T9B3;Q29963;Q07000;P30510;P30504;A0A140T9W2;A0A0G2JIF0;A0A140T9U0;A0A0G2JH50;A0A140T9M0;A2BF26;Q29960;Q9TNN7;Q29865;P04222;A0A140T9M5	HLA class I histocompatibility antigen, Cw-12 alpha chain;HLA class I histocompatibility antigen, Cw-8 alpha chain;HLA class I histocompatibility antigen, Cw-6 alpha chain;HLA class I histocompatibility antigen, Cw-15 alpha chain;HLA class I histocompatibility antigen, Cw-14 alpha chain;HLA class I histocompatibility antigen, Cw-4 alpha chain;HLA class I histocompatibility antigen, Cw-16 alpha ch…	HLA-C
26.0011	25.5807	26.072	25.9947	26.0543	26.093			0.448912	-0.162738	-1.04332	P30520	P30520	Adenylosuccinate synthetase isozyme 2	ADSS
NaN	NaN	NaN	NaN	NaN	21.7544			0	NaN	0	P30530;M0R0W6	P30530;M0R0W6	Tyrosine-protein kinase receptor UFO;Receptor protein-tyrosine kinase	AXL
NaN	NaN	NaN	NaN	NaN	20.6757			0	NaN	0	P30533	P30533	Alpha-2-macroglobulin receptor-associated protein	LRPAP1
26.3677	26.1949	26.5537	26.8435	26.889	27.098	+	p53_R175H	1.93181	-0.571398	-4.39902	P30566;A0A0A6YY92;A0A096LNY6;A0A096LNY5;A0A096LNY4;B4DEP1;A0A096LPA2;A0A096LP72;A0A096LNT4;A0A096LP92;A0A096LP76;V9GY96;A0A096LNT0	P30566;A0A0A6YY92;A0A096LNY6	Adenylosuccinate lyase	ADSL
NaN	NaN	22.7109	22.6142	NaN	22.0406			0	0.383462	0	P30622;J3KP58;F5H6A0;F5H0N7;F5H1T5;F6VGP8	P30622;J3KP58;F5H6A0;F5H0N7	CAP-Gly domain-containing linker protein 1	CLIP1
22.5963	22.8943	22.748	22.7227	22.7223	22.277			0.428906	0.172199	1.00333	P30837	P30837	Aldehyde dehydrogenase X, mitochondrial	ALDH1B1
26.9774	27.1891	26.8277	26.7575	26.8701	27.0497			0.320911	0.105665	0.782546	P31040;D6RFM5;A0A087X1I3;H0Y8X1	P31040;D6RFM5;A0A087X1I3	Succinate dehydrogenase [ubiquinone] flavoprotein subunit, mitochondrial	SDHA
24.9486	25.5321	25.1046	24.7679	24.4867	24.193	+	p53_R175H	1.38136	0.712589	2.95995	P31150;G5E9U5	P31150	Rab GDP dissociation inhibitor alpha	GDI1
NaN	NaN	23.2523	25.6044	NaN	NaN			0	-2.35215	0	P31151;Q86SG5	P31151	Protein S100-A7	S100A7
26.6964	27.5095	26.8361	26.9245	26.9337	27.2483			0.0264689	-0.0215213	-0.0789379	P31153	P31153	S-adenosylmethionine synthase isoform type-2	MAT2A
20.7387	20.1555	20.9732	20.5775	NaN	20.8018			0.0709506	-0.0672261	-0.206982	P31323	P31323	cAMP-dependent protein kinase type II-beta regulatory subunit	PRKAR2B
24.3137	23.2462	24.1621	24.4964	24.6953	24.6189			0.963332	-0.696177	-2.0571	P31350;C9JXC1	P31350;C9JXC1	Ribonucleoside-diphosphate reductase subunit M2	RRM2
27.0651	27.5304	27.0923	27.3557	27.3097	27.6004			0.475768	-0.192684	-1.09668	P31689	P31689	DnaJ homolog subfamily A member 1	DNAJA1
NaN	NaN	NaN	NaN	21.7952	NaN			0	NaN	0	P31749;G3V4I6;J3KTP4;C9J258;J3KSY8;C9JC83;C9JIJ1;A0A0A0MRF1;J3KRI8;A8MX96;E7EVP8;F8VS91;A0A087WY56;M0QZK3;J3QLS6;G3V3X1;C9JHS6;G3V2I6;M0R0P9;Q9Y243;P31751	P31749;G3V4I6	RAC-alpha serine/threonine-protein kinase	AKT1
26.4952	26.6381	26.5746	26.3169	26.4325	26.1085			1.2849	0.283364	2.74025	P31930	P31930	Cytochrome b-c1 complex subunit 1, mitochondrial	UQCRC1
NaN	NaN	NaN	NaN	22.7066	NaN			0	NaN	0	P31937	P31937	3-hydroxyisobutyrate dehydrogenase, mitochondrial	HIBADH
29.379	28.9997	29.4659	29.433	29.5135	29.6168			0.717253	-0.239561	-1.56888	P31939;H7C1S2;C9JLK0;F8WEF0	P31939	Bifunctional purine biosynthesis protein PURH;Phosphoribosylaminoimidazolecarboxamide formyltransferase;IMP cyclohydrolase	ATIC
25.7838	25.9169	25.598	25.7349	25.6778	25.9395			0.0501988	-0.0178229	-0.14619	P31942	P31942	Heterogeneous nuclear ribonucleoprotein H3	HNRNPH3
27.6541	27.4835	27.4221	26.9556	27.1161	27.6232			0.607113	0.288247	1.35425	P31946;Q4VY20;Q4VY19;A0A0J9YWE8;A0A0J9YWZ2	P31946	14-3-3 protein beta/alpha;14-3-3 protein beta/alpha, N-terminally processed	YWHAB
NaN	NaN	NaN	NaN	NaN	28.6098			0	NaN	0	P31947	P31947	14-3-3 protein sigma	SFN
29.4728	29.7168	29.503	29.6168	29.8142	29.9657			0.859993	-0.234682	-1.84968	P31948;F5H783;H0YGI8;F5GXD8	P31948	Stress-induced-phosphoprotein 1	STIP1
27.1215	26.7127	26.9329	27.3824	27.2362	27.4704	+	p53_R175H	1.49478	-0.440653	-3.22902	P31949	P31949	Protein S100-A11;Protein S100-A11, N-terminally processed	S100A11
23.1539	23.4874	23.0048	23.5909	23.2012	22.7685			0.0347976	0.0285085	0.102891	P32121;I3L412;Q68DZ5;K7ENA6;K7EL17	P32121;I3L412;Q68DZ5;K7ENA6	Beta-arrestin-2	ARRB2;DKFZp686L0365
24.6055	24.9547	24.6765	24.6898	24.915	24.8856			0.263936	-0.0845591	-0.661275	P32322;E2QRB3;J3QL24;J3KQ22;J3QLK9;J3QL32;J3KTA8;J3QKT3;J3QRZ0;J3QR88;J3QL23;J3QKT4;J3KSA9	P32322;E2QRB3;J3QL24;J3KQ22;J3QLK9;J3QL32	Pyrroline-5-carboxylate reductase 1, mitochondrial;Pyrroline-5-carboxylate reductase	PYCR1
29.0633	27.325	28.7664	28.7802	28.9143	29.3153			0.479219	-0.618382	-1.10351	P32969;D6RAN4;H0Y9V9;E7ESE0;H0Y9R4	P32969;D6RAN4;H0Y9V9;E7ESE0	60S ribosomal protein L9	RPL9
26.9436	27.131	26.9565	26.8005	26.8774	26.9962			0.647916	0.119048	1.43373	P33176;O60282;A0A0G2JMZ6;J3KNA1;Q12840;C9JWB9	P33176	Kinesin-1 heavy chain	KIF5B
25.1871	24.9417	24.8783	25.0261	25.0848	25.3839			0.486696	-0.162605	-1.1183	P33240;E9PID8;E7EWR4;A0A0A0MT56;Q9H0L4	P33240;E9PID8;E7EWR4;A0A0A0MT56;Q9H0L4	Cleavage stimulation factor subunit 2;Cleavage stimulation factor subunit 2 tau variant	CSTF2;CSTF2T
27.0116	26.2946	26.7598	27.0281	27.1502	27.4157			0.99901	-0.509333	-2.12982	P33316;H0YNW5;A0A0C4DGL3;H0YKC5;H0YKI0;H0YMP1	P33316;H0YNW5;A0A0C4DGL3;H0YKC5;H0YKI0	Deoxyuridine 5-triphosphate nucleotidohydrolase, mitochondrial	DUT
20.9295	NaN	21.8982	21.2582	21.4132	21.7928			0.0607251	-0.07422	-0.178769	P33981	P33981	Dual specificity protein kinase TTK	TTK
28.2046	28.0561	28.2545	28.3946	28.4041	28.5845	+	p53_R175H	1.55282	-0.289324	-3.37163	P33991;E5RG31;E5RFJ8;E5RG53;E5RFR3;Q9UJA3	P33991	DNA replication licensing factor MCM4	MCM4
27.6274	27.5979	27.6321	28.0176	28.0436	27.9607	+	p53_R175H	3.88544	-0.388179	-14.538	P33992;B1AHB1;B1AHB2;B1AHA9;F8WFD7	P33992;B1AHB1	DNA replication licensing factor MCM5;DNA helicase	MCM5
28.6369	28.7284	28.7235	28.8312	28.8712	28.7486			1.21287	-0.12068	-2.58114	P33993;C9J8M6	P33993	DNA replication licensing factor MCM7	MCM7
24.0129	24.3746	23.6491	23.8088	24.1519	23.7086			0.188155	0.122417	0.492147	P34896;J3KRZ5;A0A087WTD8;J3KRK5	P34896	Serine hydroxymethyltransferase, cytosolic	SHMT1
27.1228	27.1703	27.222	27.3775	27.4293	27.1169			0.605379	-0.136172	-1.35087	P34897;G3V5L0;G3V2Y4;G3V4W5;H0YIZ0;G3V540;G3V2W0;G3V241;G3V3Y8;G3V4T0;G3V4X0;G3V2E4;G3V2D2	P34897	Serine hydroxymethyltransferase, mitochondrial	SHMT2
28.9267	28.8189	28.8937	29.0436	29.0392	29.1556	+	p53_R175H	1.79983	-0.199706	-4.0207	P34932;A0A087WYC1;A0A087WTS8	P34932;A0A087WYC1;A0A087WTS8	Heat shock 70 kDa protein 4	HSPA4
25.5721	25.4238	25.618	25.8025	25.7357	25.7857	+	p53_R175H	1.7262	-0.236655	-3.81962	P35221;G3XAM7;E5RIB1;E5RG03;E5RGY6;E5RJ41;E5RHV7;E5RFM3;E5RJL0;E5RIE0;E5RFM5;E5RJP7;E5RGD2;A0A0A0MRI5;E5RFG3;E5RFK9;H0YBB8;E5RJZ2;E5RGG4;E5RJ43;E5RGS1;E5RIT8;A0A087WZL6;E5RGU3;E5RHJ5;A0A0A0MTJ6	P35221;G3XAM7	Catenin alpha-1	CTNNA1
23.3153	NaN	23.5631	23.631	23.0911	23.0368			0.277392	0.186261	0.711761	P35222;B4DGU4;E9PDF9;E7EV28;E7EMJ5	P35222;B4DGU4	Catenin beta-1	CTNNB1
30.0726	29.5901	30.1544	29.961	29.9566	29.9484			0.0311604	-0.0162862	-0.0924789	P35232;C9JW96;C9JZ20;E7ESE2;E9PCW0;D6RBK0	P35232;C9JW96;C9JZ20;E7ESE2;E9PCW0	Prohibitin	PHB
27.2224	26.8034	27.1408	27.3249	27.3405	27.139			0.671546	-0.21259	-1.47975	P35237;A0A024QZX5;A0A087X1N8	P35237;A0A024QZX5;A0A087X1N8	Serpin B6	SERPINB6
26.0267	25.8586	25.9275	26.0321	25.8952	26.1267			0.41131	-0.0803795	-0.96797	P35241;E9PNV3;E9PQ82;E9PKN5	P35241	Radixin	RDX
25.0108	24.4523	25.3243	25.8047	25.5417	25.7152	+	p53_R175H	1.33148	-0.758104	-2.84535	P35244;B5MC59	P35244;B5MC59	Replication protein A 14 kDa subunit	RPA3
26.1845	26.0287	26.2209	26.2353	26.3115	26.0458			0.207348	-0.0528393	-0.536007	P35249;C9JZI1;C9J8M3;C9JTT7;H7C1P0;C9JXZ7;C9JGY5;F8WE44	P35249;C9JZI1;C9J8M3	Replication factor C subunit 4	RFC4
25.4737	25.9221	25.5615	25.5381	25.6055	25.4996			0.302735	0.104675	0.744303	P35250;A0A087WVY3;H7C5P4;H7C5S7;H7C5P1;H7C5Q7;F8WC37;H7C5A0;H7C5G4	P35250;A0A087WVY3	Replication factor C subunit 2	RFC2
24.6041	24.4301	24.7777	24.5357	24.8669	24.8891			0.453074	-0.159931	-1.05161	P35251;H0Y8U4	P35251	Replication factor C subunit 1	RFC1
28.6653	28.9884	28.6282	28.652	28.8372	28.1838			0.377678	0.20299	0.899792	P35268;K7ELC4;K7EMH1;K7ERI7;K7EJT5;K7EP65;K7EKS7	P35268;K7ELC4;K7EMH1;K7ERI7;K7EJT5;K7EP65;K7EKS7	60S ribosomal protein L22	RPL22
25.0721	24.4039	25.299	25.101	24.9012	25.0615			0.128156	-0.0962353	-0.349319	P35269;M0QXD6;M0R0Z3;M0R0R9	P35269;M0QXD6;M0R0Z3	General transcription factor IIF subunit 1	GTF2F1
26.2023	25.4419	26.2599	25.9062	25.9382	26.2028			0.0590001	-0.0476863	-0.170395	P35270	P35270	Sepiapterin reductase	SPR
NaN	NaN	NaN	NaN	NaN	28.2482			0	NaN	0	P35568	P35568	Insulin receptor substrate 1	IRS1
23.0927	22.6639	23.3502	23.3986	23.6399	23.8744			1.16613	-0.602032	-2.47996	P35573	P35573	Glycogen debranching enzyme;4-alpha-glucanotransferase;Amylo-alpha-1,6-glucosidase	AGL
31.1258	31.2692	31.1506	31.2912	31.3072	31.4991			1.07937	-0.183945	-2.29609	P35579;Q5BKV1;B1AH99;A0A0C4DFM8;A1L2Z2;REV__S4R3H4;REV__E7EQT4;REV__Q9UKV3;A0A087X0T3;P13535;Q9UKX3;Q9Y623;P11055;A7E2Y1	P35579	Myosin-9	MYH9
25.9705	25.4922	25.9547	26.1369	26.2396	26.3024			1.20393	-0.42046	-2.56167	P35580;E7ERA5	P35580	Myosin-10	MYH10
26.3519	26.5916	26.2905	26.1463	26.3336	26.0077			0.879699	0.24883	1.88891	P35606;D6RBT6;D6R997;D6RBZ7;D6RCL6;D6RBG7;H0Y938	P35606	Coatomer subunit beta	COPB2
NaN	NaN	NaN	22.2868	22.7354	NaN			0	NaN	0	P35612;C9J299;C9J080;C9JTM0	P35612	Beta-adducin	ADD2
27.449	27.8149	27.6022	27.4653	27.4367	27.603			0.437846	0.120361	1.02123	P35637;H3BPE7	P35637;H3BPE7	RNA-binding protein FUS	FUS
25.3555	25.4941	25.1219	25.2609	25.4701	25.1817			0.0484084	0.0195662	0.14122	P35658;A0A0A0MSW3;H0YF36;H0Y837;H0YDS4;E9PKD2;B7ZAV2	P35658;A0A0A0MSW3	Nuclear pore complex protein Nup214	NUP214
27.3823	27.6233	27.4691	27.4711	27.5616	27.5966			0.256804	-0.0515175	-0.645782	P35659;B4DFG0;D6R9L5;D6RDA2;H0Y993;H0Y8X0	P35659;B4DFG0;D6R9L5	Protein DEK	DEK
NaN	NaN	NaN	NaN	NaN	21.7848			0	NaN	0	P35754	P35754	Glutaredoxin-1	GLRX
NaN	NaN	NaN	NaN	NaN	20.7818			0	NaN	0	P35790	P35790	Choline kinase alpha	CHKA
NaN	NaN	NaN	20.2867	NaN	NaN			0	NaN	0	P35813	P35813	Protein phosphatase 1A	PPM1A
NaN	NaN	23.6543	NaN	NaN	NaN			0	NaN	0	P35914;H0Y2L7	P35914	Hydroxymethylglutaryl-CoA lyase, mitochondrial	HMGCL
27.8801	27.631	27.7975	27.9178	27.9246	27.8816			0.864758	-0.138417	-1.85915	P35998;C9JLS9	P35998	26S protease regulatory subunit 7	PSMC2
24.5267	24.023	24.6147	24.8503	24.783	24.9727			1.17376	-0.480537	-2.49637	P36405	P36405	ADP-ribosylation factor-like protein 3	ARL3
26.0925	26.6399	26.0279	26.312	26.2166	26.4767			0.14555	-0.0816625	-0.391722	P36507;G5E9C7;M0R1B6	P36507;G5E9C7	Dual specificity mitogen-activated protein kinase kinase 2	MAP2K2
26.9372	27.1448	27.1439	26.6987	26.8435	26.9778			1.04139	0.235314	2.21705	P36542	P36542	ATP synthase subunit gamma, mitochondrial	ATP5C1
24.8798	24.5356	24.9693	24.7135	24.8041	24.8761			0.00702688	-0.0030028	-0.0214018	P36543;C9J8H1;Q96A05	P36543;C9J8H1	V-type proton ATPase subunit E 1	ATP6V1E1
24.4627	23.7258	24.2162	24.1538	24.4499	24.2045			0.223418	-0.134509	-0.572158	P36551;H0YA22	P36551	Oxygen-dependent coproporphyrinogen-III oxidase, mitochondrial	CPOX
30.0086	30.3389	30.1241	29.9525	29.9709	29.725			1.03104	0.274431	2.19566	P36578;H3BM89;H3BTP7;H3BU31	P36578;H3BM89	60S ribosomal protein L4	RPL4
23.0134	22.2393	22.7319	23.1699	23.2029	22.6558			0.533979	-0.34801	-1.21135	P36639	P36639	7,8-dihydro-8-oxoguanine triphosphatase	NUDT1
23.5234	23.3577	23.6032	23.4367	23.4589	23.5343			0.0819846	0.0181154	0.231935	P36871	P36871	Phosphoglucomutase-1	PGM1
26.1505	26.9252	26.3938	26.2689	26.2863	25.8272			0.591688	0.362376	1.32417	P36915;A0A140T8Y2;A2AB27	P36915;A0A140T8Y2	Guanine nucleotide-binding protein-like 1	GNL1
27.3604	27.8302	27.4978	27.0667	27.137	27.2678			1.25762	0.405636	2.67951	P36957;Q86SW4;H0YJF9;G3V3F0;G3V5M3	P36957	Dihydrolipoyllysine-residue succinyltransferase component of 2-oxoglutarate dehydrogenase complex, mitochondrial	DLST
27.4919	27.7226	27.4813	27.674	27.6193	27.8068			0.629237	-0.134738	-1.39735	P37108;H0YLA2;H0YLW0	P37108;H0YLA2	Signal recognition particle 14 kDa protein	SRP14
22.9815	22.2794	22.9807	NaN	NaN	22.7968			0	-0.0495593	0	P37235;H7BZC1;E9PC71;P84074;P61601	P37235;H7BZC1;E9PC71;P84074;P61601	Hippocalcin-like protein 1;Neuron-specific calcium-binding protein hippocalcin;Neurocalcin-delta	HPCAL1;HPCA;NCALD
24.1763	24.2329	24.4695	24.4481	24.1331	24.4093			0.0998758	-0.0372384	-0.278328	P37268;E9PNM1;E9PJG4;E9PS69;E9PQ90;E9PNJ2;E9PSH1	P37268;E9PNM1;E9PJG4	Squalene synthase	FDFT1
28.603	28.3307	28.5952	28.5627	28.659	29.0393			0.645285	-0.244015	-1.4286	P37802;X6RJP6;C9J5W6;Q9UI15	P37802;X6RJP6	Transgelin-2	TAGLN2
26.5007	27.1677	26.6938	26.8523	26.8663	26.8244			0.109927	-0.0603307	-0.303871	P37837;F2Z393;E9PM01;E9PKI8	P37837;F2Z393	Transaldolase	TALDO1
26.7292	26.791	26.5741	26.3972	26.4158	26.0379	+	p53_R175H	1.39202	0.414511	2.98472	P38117;M0QY67	P38117;M0QY67	Electron transfer flavoprotein subunit beta	ETFB
28.3914	28.615	28.3199	27.9928	28.2308	28.5243			0.470408	0.192835	1.08605	P38159;H3BT71;H0Y6E7;Q96E39;H3BR27;H3BUY5;O75526;H3BNC1;Q8N7X1	P38159;H3BT71;H0Y6E7	RNA-binding motif protein, X chromosome;RNA-binding motif protein, X chromosome, N-terminally processed	RBMX
24.9843	24.5571	24.7962	24.3934	24.5213	24.4015			1.22682	0.340446	2.61165	P38432	P38432	Coilin	COIL
26.2362	25.9067	26.2649	26.6457	26.4415	26.4237			1.27563	-0.367653	-2.71954	P38606;C9JVW8;C9JA17	P38606	V-type proton ATPase catalytic subunit A	ATP6V1A
30.132	30.1994	30.0789	30.1019	30.1456	30.3378			0.293868	-0.0583337	-0.725505	P38646;D6RJI2;D6RA73;H0Y8S0;H0YBG6	P38646	Stress-70 protein, mitochondrial	HSPA9
27.8547	28.04	27.8893	27.8456	27.8703	28.0928			0.0285751	-0.00825373	-0.0850328	P38919;I3L3H2;E9PBH4;F8WE11	P38919	Eukaryotic initiation factor 4A-III;Eukaryotic initiation factor 4A-III, N-terminally processed	EIF4A3
23.0191	NaN	23.1237	NaN	NaN	NaN			0	NaN	0	P38936	P38936	Cyclin-dependent kinase inhibitor 1	CDKN1A
28.5211	29.2923	28.6863	28.8867	28.9126	28.7344			0.0156043	-0.011343	-0.0470782	P39019;M0R2L9;A0A075B6E2;M0QXK4;M0QYF7;M0R140	P39019	40S ribosomal protein S19	RPS19
29.5498	29.816	29.5277	29.618	29.6825	29.8634			0.311187	-0.0901184	-0.762134	P39023;G5E9G0;H7C422;H7C3M2;B5MCW2;F8WCR1;Q92901	P39023;G5E9G0;H7C422;H7C3M2;B5MCW2	60S ribosomal protein L3	RPL3
25.5716	25.5129	25.9215	25.9415	25.858	25.8756			0.791871	-0.223031	-1.71505	P39748;F5H1Y3;I3L3E9	P39748;F5H1Y3	Flap endonuclease 1	FEN1
24.6823	25.0166	24.7903	25.237	25.2336	25.4165	+	p53_R175H	1.80401	-0.465951	-4.03232	P40123;E9PDI2;A0A087X0J3;A0A087WZ15;B7Z385;F8WDB9;F8WEW0	P40123;E9PDI2;A0A087X0J3;A0A087WZ15;B7Z385	Adenylyl cyclase-associated protein 2;Adenylyl cyclase-associated protein	CAP2
25.9194	26.0417	25.8941	25.6927	25.9482	26.0135			0.244839	0.0669079	0.619611	P40222	P40222	Alpha-taxilin	TXLNA
29.6348	29.3965	29.5157	29.7654	29.8941	29.9296	+	p53_R175H	1.82376	-0.347388	-4.08755	P40227;Q92526;J3KRI6	P40227	T-complex protein 1 subunit zeta	CCT6A
28.4262	28.6797	28.3151	28.1997	28.5062	28.7221			0.00408996	-0.00232506	-0.0124981	P40429;M0QYS1;Q8J015;Q6NVV1;M0QZU1;A0A096LPE0	P40429;M0QYS1;Q8J015	60S ribosomal protein L13a	RPL13A;RPL13a
NaN	NaN	NaN	NaN	NaN	20.6919			0	NaN	0	P40692;F2Z298;E9PF25;H0Y818	P40692;F2Z298;E9PF25;H0Y818	DNA mismatch repair protein Mlh1	MLH1
22.1089	NaN	21.8231	NaN	21.4075	22.3252			0.0680858	0.0996656	0.2074	P40818;A0A075B720	P40818	Ubiquitin carboxyl-terminal hydrolase 8	USP8
NaN	NaN	NaN	NaN	NaN	21.3253			0	NaN	0	Q5QNY5;P40855;H0YJ60	Q5QNY5;P40855	Peroxisomal biogenesis factor 19	PEX19
27.2177	27.1477	27.2047	27.5156	27.3808	27.5001	+	p53_R175H	2.35009	-0.275444	-5.77444	P40925;B9A041;B8ZZ51;C9JF79;C9JRL4;C9JLV6	P40925;B9A041;B8ZZ51	Malate dehydrogenase, cytoplasmic	MDH1
31.2196	30.8669	31.2583	31.2821	31.2328	31.2238			0.448959	-0.131272	-1.04341	P40926;G3XAL0	P40926;G3XAL0	Malate dehydrogenase, mitochondrial;Malate dehydrogenase	MDH2
24.7277	24.754	25.0267	25.0678	25.1426	25.3263	+	p53_R175H	1.30918	-0.342746	-2.79482	P40937;F5H5S0;C9JH72;F5H304;E9PEP3;F5H0U6	P40937	Replication factor C subunit 5	RFC5
24.8531	24.7626	24.8471	24.777	24.7527	24.8353			0.356099	0.0326373	0.855577	P40938;A0A087X270	P40938	Replication factor C subunit 3	RFC3
28.2247	27.7619	28.2551	28.1483	28.0464	28.157			0.0790976	-0.0366764	-0.22433	P40939;H0YFD6	P40939	Trifunctional enzyme subunit alpha, mitochondrial;Long-chain enoyl-CoA hydratase;Long chain 3-hydroxyacyl-CoA dehydrogenase	HADHA
28.3156	28.7375	28.27	28.5226	28.5448	28.5702			0.28265	-0.104853	-0.701576	P41091;Q2VIR3;F8W810;H7BZU1	P41091;Q2VIR3;F8W810	Eukaryotic translation initiation factor 2 subunit 3;Putative eukaryotic translation initiation factor 2 subunit 3-like protein	EIF2S3;EIF2S3L
NaN	NaN	NaN	NaN	NaN	20.1621			0	NaN	0	P41208	P41208	Centrin-2	CETN2
25.0396	24.8667	24.826	25.0714	25.083	25.3586			1.06858	-0.260206	-2.27355	P41223;C9JNV2;C9JCD9;F8WCN7	P41223;C9JNV2;C9JCD9	Protein BUD31 homolog	BUD31
25.4444	25.5736	25.3532	25.7003	25.6539	25.9411	+	p53_R175H	1.31643	-0.308048	-2.8112	P41227;F8W808;A8MWP7;C9JN83;C9JW55;Q9BSU3;H0Y8T0	P41227;F8W808;A8MWP7;C9JN83;C9JW55	N-alpha-acetyltransferase 10	NAA10
22.3293	22.0182	22.7032	22.9744	23.0894	22.7			1.17121	-0.571019	-2.49089	P41240;H3BU69;H3BUM9	P41240	Tyrosine-protein kinase CSK	CSK
26.2004	25.7868	26.2195	26.3191	26.5045	26.7049			1.15228	-0.440598	-2.45028	P41250;H7C443	P41250	Glycine--tRNA ligase	GARS
27.0922	26.6948	27.0616	27.19	27.1317	27.3021			0.877546	-0.25838	-1.88461	P41252;A0A0A0MSX9;J3KR24;Q5TCD1;Q5TCC6;Q5TCC9	P41252;A0A0A0MSX9;J3KR24	Isoleucine--tRNA ligase, cytoplasmic	IARS
23.7071	23.5497	23.3001	22.8792	23.158	23.7562			0.374951	0.254459	0.894225	P41743	P41743	Protein kinase C iota type	PRKCI
NaN	NaN	NaN	NaN	NaN	22.4561			0	NaN	0	P42025	P42025	Beta-centractin	ACTR1B
25.6563	26.0572	25.6656	25.5087	25.5635	25.377			1.01556	0.309963	2.16378	P42126;Q96DC0;H3BS70	P42126;Q96DC0	Enoyl-CoA delta isomerase 1, mitochondrial	ECI1;DCI
28.0665	28.194	28.1505	28.0541	28.2152	28.5274			0.374552	-0.12856	-0.89341	P42166	P42166	Lamina-associated polypeptide 2, isoform alpha;Thymopoietin;Thymopentin	TMPO
26.6878	26.0919	26.8926	26.3997	26.3926	26.8429			0.0145383	0.0124092	0.0439132	P42167;G5E972;H0YJH7	P42167;G5E972;H0YJH7	Lamina-associated polypeptide 2, isoforms beta/gamma;Thymopoietin;Thymopentin	TMPO
24.5564	24.5699	24.303	24.789	24.5729	24.4285			0.37027	-0.120373	-0.884658	P42224;J3KPM9;H7BZB5;E9PH66;E7ENM1;E7EPD2;D2KFR9	P42224;J3KPM9	Signal transducer and activator of transcription 1-alpha/beta;Signal transducer and activator of transcription	STAT1
26.239	26.0414	26.417	26.4298	26.6581	26.5375			1.14578	-0.309331	-2.4364	P42285;H0Y8U3	P42285	Superkiller viralicidic activity 2-like 2	SKIV2L2
22.287	22.0769	22.7683	22.4662	22.0348	22.4119			0.107456	0.0730731	0.297623	P42345;B1AKP8	P42345	Serine/threonine-protein kinase mTOR	MTOR
21.5104	23.3717	22.002	22.453	21.8745	NaN			0.0591658	0.13092	0.174425	P42574	P42574	Caspase-3;Caspase-3 subunit p17;Caspase-3 subunit p12	CASP3
NaN	NaN	NaN	NaN	NaN	21.6087			0	NaN	0	P42575;A0A087WYM1;C9JRR9	P42575;A0A087WYM1;C9JRR9	Caspase-2;Caspase-2 subunit p18;Caspase-2 subunit p13;Caspase-2 subunit p12	CASP2
27.5954	27.8807	27.6715	27.4686	27.7705	28.0285			0.0769054	-0.0399736	-0.218532	P42677;Q5T4L4;C9J1C5	P42677;Q5T4L4	40S ribosomal protein S27	RPS27
22.4621	22.8639	22.5029	23.188	23.1564	23.2624	+	p53_R175H	1.96834	-0.592661	-4.50803	P42695;E9PKK4;G3V1A9	P42695;E9PKK4;G3V1A9	Condensin-2 complex subunit D3	NCAPD3
29.3579	29.2351	29.335	29.2141	29.3388	29.4301			0.0891839	-0.0183258	-0.250752	P42704;A0A0C4DG06;B8ZZ38;C9JCA9;H7C3W8;A0A0C4DG51;Q9NP80	P42704	Leucine-rich PPR motif-containing protein, mitochondrial	LRPPRC
23.1593	22.6316	23.2038	23.0448	23.0177	23.2461			0.204646	-0.104584	-0.529878	P42785	P42785	Lysosomal Pro-X carboxypeptidase	PRCP
22.2397	NaN	NaN	21.9263	22.217	22.4327			0	0.0476882	0	P42858	P42858	Huntingtin	HTT
26.8928	27.6709	27.0117	26.9291	26.9843	26.834			0.488681	0.276013	1.12222	P43034;I3L3N5;I3L495	P43034	Platelet-activating factor acetylhydrolase IB subunit alpha	PAFAH1B1
23.0205	NaN	22.8402	22.5504	22.8267	23.0256			0.263647	0.129421	0.680602	P43155;B7ZBP5;A6PVN3;H0Y4Z7	P43155	Carnitine O-acetyltransferase	CRAT
26.4396	25.678	26.4583	26.6761	26.6472	26.6196			0.819294	-0.455676	-1.76908	P43246;E9PHA6;V9H019;A0A087X078;A0A087X1E7;V9H0B2;V9H015;C9J809	P43246;E9PHA6;V9H019;A0A087X078;A0A087X1E7	DNA mismatch repair protein Msh2	MSH2
25.9922	25.3734	26.2489	26.0594	26.0043	25.9414			0.190214	-0.13022	-0.496891	P43304;F5GYK7	P43304	Glycerol-3-phosphate dehydrogenase, mitochondrial	GPD2
21.9262	22.0082	22.1947	22.8567	23.1657	21.9518			0.758648	-0.61503	-1.64983	P43355	P43355	Melanoma-associated antigen 1	MAGEA1
29.6997	29.9995	29.6991	29.8964	29.901	29.8388			0.318177	-0.0792535	-0.776819	P43358;C9JZJ5;C9J9C2;C9JK50;C9JIR1;P43361;P43362;Q3SYA6;A0A0A0MSA3;A2A368;A8MXT2;Q96M61;O15480;O60732	P43358	Melanoma-associated antigen 4	MAGEA4
NaN	NaN	NaN	NaN	NaN	21.3799			0	NaN	0	P43363;C9J9A2;C9J958	P43363	Melanoma-associated antigen 10	MAGEA10
27.1781	27.3161	27.1413	27.2654	27.3889	27.2814			0.692145	-0.100047	-1.5199	P43487;F6WQW2;C9JXG8;C9JGV6;C9JJ34;C9JDM3;C9JIC6	P43487;F6WQW2;C9JXG8;C9JGV6;C9JJ34	Ran-specific GTPase-activating protein	RANBP1
27.5499	27.3228	27.5186	27.6407	27.5615	27.4898			0.529459	-0.100238	-1.20248	P43490;A0A0C4DFS8;C9JG65;C9JF35	P43490;A0A0C4DFS8	Nicotinamide phosphoribosyltransferase	NAMPT
27.5673	27.4758	27.5711	27.5168	27.6259	27.5762			0.323196	-0.0348949	-0.787329	P43686	P43686	26S protease regulatory subunit 6B	PSMC4
24.2811	24.4406	24.1812	24.2311	24.2393	24.0567			0.580579	0.125255	1.3025	P43897;C9JT21;C9JG32;F8VPA7;F8VS27;F8WCK2	P43897;C9JT21;C9JG32;F8VPA7;F8VS27	Elongation factor Ts, mitochondrial;Elongation factor Ts	TSFM
NaN	NaN	NaN	NaN	22.0848	NaN			0	NaN	0	P45877	P45877	Peptidyl-prolyl cis-trans isomerase C	PPIC
20.854	NaN	20.9577	NaN	NaN	21.8014			0	-0.895574	0	P45954	P45954	Short/branched chain specific acyl-CoA dehydrogenase, mitochondrial	ACADSB
25.1844	25.0541	25.1819	25.1455	25.2988	24.9937			0.0198884	-0.00585492	-0.059727	P45973;F8VNY3	P45973	Chromobox protein homolog 5	CBX5
27.8927	27.455	27.9012	28.1491	28.1379	28.2458	+	p53_R175H	1.32428	-0.427949	-2.82898	P45974;H7C5J3;Q92995;F5H571	P45974	Ubiquitin carboxyl-terminal hydrolase 5	USP5
21.8261	NaN	21.7319	NaN	21.7513	21.7562			0.190005	0.0252533	0.535904	P45985	P45985	Dual specificity mitogen-activated protein kinase kinase 4	MAP2K4
27.6493	27.683	27.6475	27.8579	27.8783	27.8904	+	p53_R175H	3.87381	-0.215565	-14.4395	P46060;H0Y4Q3;B0QYT5;B0QYT4;B0QYT6	P46060;H0Y4Q3	Ran GTPase-activating protein 1	RANGAP1
27.1934	27.7615	27.3173	27.1804	27.0189	26.5962			0.939103	0.492215	2.00806	P46063;F8WA66;F8WD97;F5H2L2;F5H4P4;F5H3W0	P46063	ATP-dependent DNA helicase Q1	RECQL
27.9714	28.4196	28.0633	27.7073	27.7901	27.5226	+	p53_R175H	1.41063	0.478106	3.02822	P46087;A0A087WV73;F5GYR3;F5H5X6;F5GWB7;F5H709;F5H359;F5H8G6	P46087;A0A087WV73	Probable 28S rRNA (cytosine(4447)-C(5))-methyltransferase	NOP2
25.3449	24.9153	25.3377	25.0187	24.9951	25.286			0.229039	0.0993506	0.584688	P46108;I3L297	P46108;I3L297	Adapter molecule crk	CRK
25.5585	25.5064	25.6136	25.4698	25.7918	25.9484			0.542619	-0.177181	-1.22828	P46109	P46109	Crk-like protein	CRKL
22.9134	22.3691	23.1654	22.6723	22.8308	22.7387			0.103289	0.0687199	0.287041	P46199;H7C213	P46199	Translation initiation factor IF-2, mitochondrial	MTIF2
24.526	24.1821	24.423	24.2785	24.6001	25.1141			0.471762	-0.28722	-1.08874	P46734;E9PRZ0;J3QR49;P52564;J3KRV4	P46734	Dual specificity mitogen-activated protein kinase kinase 3	MAP2K3
27.8464	28.2818	27.9624	28.3885	28.2795	27.9768			0.442882	-0.184802	-1.03129	P46776;E9PJD9;E9PLL6;E9PLX7	P46776;E9PJD9;E9PLL6	60S ribosomal protein L27a	RPL27A
29.0652	29.4428	29.2313	29.4903	29.3826	29.4901			0.838803	-0.207852	-1.80765	P46777;Q5T7N0	P46777	60S ribosomal protein L5	RPL5
28.1954	29.1242	28.5957	28.7846	28.8667	28.8797			0.309459	-0.205249	-0.758497	P46778;M0R181;G3V1B3	P46778;M0R181;G3V1B3	60S ribosomal protein L21	RPL21
27.7406	27.5462	27.4995	27.6841	27.7993	27.8343			0.957062	-0.177125	-2.04438	P46783;Q9NQ39	P46783	40S ribosomal protein S10	RPS10
NaN	NaN	NaN	NaN	NaN	21.1252			0	NaN	0	P46821;E9PGC8;P78559	P46821;E9PGC8;P78559	Microtubule-associated protein 1B;MAP1B heavy chain;MAP1 light chain LC1;Microtubule-associated protein 1A;MAP1A heavy chain;MAP1 light chain LC2	MAP1B;MAP1A
25.1274	25.1145	25.2366	25.0943	25.2612	25.4066			0.408793	-0.0945231	-0.962895	P46926;D6R9P4;D6RAY7;D6RFF8;D6RB13;D6R917;V9GYK3;D6RFK5;V9GYW0	P46926;D6R9P4;D6RAY7;D6RFF8;D6RB13	Glucosamine-6-phosphate isomerase 1;Glucosamine-6-phosphate isomerase	GNPDA1
23.7669	24.2105	23.7442	24.3194	23.7418	23.6279			0.0136667	0.0108426	0.0413198	P46937;H0YCI3	P46937;H0YCI3	Transcriptional coactivator YAP1	YAP1
24.644	24.1707	24.5681	24.7347	24.9558	24.9421			1.1993	-0.416596	-2.55161	P46939;A0A0D9SG57;A0A0A0MSM3;Q5T097;H0Y337;Q4G0X0;A0A087WV90;E9PDN5;A0A087WTU7;A0A075B6G3	P46939	Utrophin	UTRN
28.0832	27.8731	28.0893	28.1651	28.1784	28.0858			0.767426	-0.127873	-1.66704	P46940;A0A0J9YXZ5;H0YLE8;H0YKA5;A0A087X225;A0A087WWP1	P46940;A0A0J9YXZ5;H0YLE8	Ras GTPase-activating-like protein IQGAP1	IQGAP1
25.3033	25.7352	25.577	25.142	25.326	25.3295			0.905225	0.272657	1.93993	P46976;G5E9W8;C9JQ42;C9J8R8;C9J7C7	P46976;G5E9W8;C9JQ42	Glycogenin-1	GYG1
NaN	22.435	21.7532	22.2488	22.3758	22.29			0.323502	-0.210766	-0.814944	P46977	P46977	Dolichyl-diphosphooligosaccharide--protein glycosyltransferase subunit STT3A	STT3A
26.8065	26.2054	26.6516	26.6881	26.3207	26.4671			0.107825	0.0625312	0.298558	P47755;F8W9N7;A0A0D9SET8;C9JUG7	P47755;F8W9N7;A0A0D9SET8;C9JUG7	F-actin-capping protein subunit alpha-2	CAPZA2
NaN	NaN	NaN	NaN	NaN	23.0257			0	NaN	0	P47756;B1AK85	P47756;B1AK85	F-actin-capping protein subunit beta	CAPZB
25.4582	25.6193	25.3724	25.3682	25.5117	25.0859			0.485864	0.161347	1.11665	P47813;X6RAC9;O14602;A6NJH9	P47813;X6RAC9;O14602	Eukaryotic translation initiation factor 1A, X-chromosomal;Eukaryotic translation initiation factor 1A, Y-chromosomal	EIF1AX;EIF1AY
27.0174	26.7691	26.8591	27.2577	27.2811	27.2336	+	p53_R175H	2.15142	-0.375585	-5.08493	P47897;B4DDN1;C9J165;A0A0U1RQT0;A0A0U1RQE9;A0A0U1RQM8;A0A0U1RQU2;A0A0U1RRI9;H7C0R3;A0A0U1RQL2;A0A0U1RQX5;A0A0U1RRC8;A0A0U1RR66;A0A0U1RQX9;F2Z2V6;A0A0U1RQC3;A0A0U1RQQ5;A0A0U1RRJ7;A0A0U1RR79;A0A0U1RQJ6	P47897;B4DDN1	Glutamine--tRNA ligase	QARS
27.4858	27.7794	27.3852	27.5433	27.6468	27.9123			0.394211	-0.150662	-0.93341	P47914	P47914	60S ribosomal protein L29	RPL29
NaN	NaN	NaN	22.6194	NaN	NaN			0	NaN	0	P47929	P47929	Galectin-7	LGALS7
25.1796	24.7823	25.533	24.9645	25.0509	25.1421			0.193604	0.112449	0.504679	P47985;P0C7P4	P47985;P0C7P4	Cytochrome b-c1 complex subunit Rieske, mitochondrial;Cytochrome b-c1 complex subunit 11;Putative cytochrome b-c1 complex subunit Rieske-like protein 1	UQCRFS1;UQCRFS1P1
27.8812	28.0057	28.0877	27.8268	27.9884	28.0086			0.237999	0.0502853	0.604545	P48047;H7C0C1;H7C086;H7C068	P48047;H7C0C1	ATP synthase subunit O, mitochondrial	ATP5O
24.6927	23.9722	24.8699	24.7866	24.5916	24.3923			0.0944084	-0.0785414	-0.264281	P48147	P48147	Prolyl endopeptidase	PREP
NaN	NaN	NaN	NaN	NaN	NaN			-4.34294e-08	0	0	P48163	P48163	NADP-dependent malic enzyme	ME1
NaN	NaN	NaN	NaN	20.2974	NaN			0	NaN	0	P48426;H7BXS3;P78356	P48426;H7BXS3;P78356	Phosphatidylinositol 5-phosphate 4-kinase type-2 alpha;Phosphatidylinositol 5-phosphate 4-kinase type-2 beta	PIP4K2A;PIP4K2B
26.709	26.7179	26.5939	26.8072	26.7793	26.8889	+	p53_R175H	1.3684	-0.151545	-2.92997	P48444;B0YIW6;Q6P1Q5;E9PK34	P48444;B0YIW6	Coatomer subunit delta	ARCN1
23.7061	24.1071	24.2484	23.6181	23.9987	23.3503			0.665507	0.364855	1.46799	P48506;A0A0C4DGB2;E1CEI4;D6R959;D6REX4;H0Y9I7;H0YAB6	P48506;A0A0C4DGB2;E1CEI4;D6R959	Glutamate--cysteine ligase catalytic subunit	GCLC
26.4075	26.0513	26.2932	25.8392	25.8428	25.9859	+	p53_R175H	1.45179	0.361312	3.1256	P48507	P48507	Glutamate--cysteine ligase regulatory subunit	GCLM
25.3597	25.5078	25.2098	25.6822	25.6833	25.3068			0.581699	-0.198325	-1.30469	R4GMR5;P48556;K7EJR3;K7EJC1;K7ENY6;K7ERW6	R4GMR5;P48556;K7EJR3	26S proteasome non-ATPase regulatory subunit 8	PSMD8
25.5747	25.6542	25.3602	25.0083	25.3801	25.364			0.866408	0.278922	1.86243	P48634	P48634	Protein PRRC2A	PRRC2A
25.668	25.8221	25.9079	25.5676	25.7199	25.6085			0.935452	0.167328	2.0007	P48637	P48637	Glutathione synthetase	GSS
29.8247	29.9	29.7891	30.0335	30.1475	30.2324	+	p53_R175H	1.97515	-0.299879	-4.52857	P48643;B7ZAR1;E9PCA1;E7ENZ3;D6RIZ7;H0Y914	P48643;B7ZAR1;E9PCA1;E7ENZ3	T-complex protein 1 subunit epsilon	CCT5
22.9973	22.3196	23.0076	22.8092	22.6202	22.9418			0.021073	-0.01555	-0.0632044	P48723	P48723	Heat shock 70 kDa protein 13	HSPA13
23.2374	23.1919	23.1189	23.0711	23.2929	23.3727			0.258825	-0.0628109	-0.650181	P48729;Q8N752;E5RG27;D6RGE5;D6REM4;U3KQ83;U3KPX3;H0Y9X2;U3KQK7;E7ETM0	P48729;Q8N752	Casein kinase I isoform alpha;Casein kinase I isoform alpha-like	CSNK1A1;CSNK1A1L
23.3065	22.6977	23.425	23.6682	23.2214	22.9907			0.191758	-0.150382	-0.50044	P48735;H0YL11	P48735	Isocitrate dehydrogenase [NADP], mitochondrial	IDH2
25.6675	25.9289	25.5941	25.3313	25.1653	25.3987	+	p53_R175H	1.60782	0.431743	3.51005	P48739;A0A0A0MSW4;B3KYB7;B3KYB6	P48739;A0A0A0MSW4;B3KYB7;B3KYB6	Phosphatidylinositol transfer protein beta isoform	PITPNB
21.7697	21.1128	21.7442	22.5398	21.886	22.8611			1.1633	-0.886698	-2.47389	P48960	P48960	CD97 antigen;CD97 antigen subunit alpha;CD97 antigen subunit beta	CD97
21.4238	22.0976	20.9579	21.4827	21.847	22.1104			0.35249	-0.320246	-0.848143	P49006	P49006	MARCKS-related protein	MARCKSL1
25.45	25.2953	25.537	25.2769	25.468	25.6763			0.125329	-0.0463085	-0.34234	P49023;F5GZ78;H0YIE4;F5H836	P49023;F5GZ78	Paxillin	PXN
NaN	NaN	NaN	NaN	NaN	NaN			-4.34294e-08	0	0	P49069	P49069	Calcium signal-modulating cyclophilin ligand	CAMLG
25.0242	25.7892	24.9992	25.3141	25.0904	24.8339			0.259217	0.191437	0.651033	P49189	P49189	4-trimethylaminobutyraldehyde dehydrogenase	ALDH9A1
27.1402	27.9611	26.9721	28.4255	28.3039	28.043			1.29478	-0.899646	-2.76239	P49207	P49207	60S ribosomal protein L34	RPL34
24.082	23.9266	24.5002	23.8382	23.8859	23.8048			0.880078	0.326659	1.88966	P49247	P49247	Ribose-5-phosphate isomerase	RPIA
25.5638	26.0579	25.9217	25.5791	25.8784	25.1888			0.530848	0.299073	1.20521	P49257	P49257	Protein ERGIC-53	LMAN1
27.3534	27.5522	27.3889	27.4559	27.4691	27.4837			0.243763	-0.0381031	-0.617245	P49321;Q5T624;E9PI86;E9PRH9;E9PPR5;H0YF33;H0YDS9;E9PPQ8;E9PNB5;E9PQG5;E9PAU3;E9PKR5;E9PJQ2	P49321;Q5T624	Nuclear autoantigenic sperm protein	NASP
29.5069	29.1853	29.3823	29.6782	29.7037	29.8077	+	p53_R175H	1.66492	-0.371714	-3.65734	P49327;A0A0U1RQF0;A0A0U1RRG3;J3KTF0	P49327;A0A0U1RQF0	Fatty acid synthase;[Acyl-carrier-protein] S-acetyltransferase;[Acyl-carrier-protein] S-malonyltransferase;3-oxoacyl-[acyl-carrier-protein] synthase;3-oxoacyl-[acyl-carrier-protein] reductase;3-hydroxyacyl-[acyl-carrier-protein] dehydratase;Enoyl-[acyl-carrier-protein] reductase;Oleoyl-[acyl-carrier-protein] hydrolase	FASN
NaN	NaN	NaN	NaN	20.0014	NaN			0	NaN	0	P49354;E9PN85;H0YCW1;B3KVN2;E9PQP6	P49354;E9PN85;H0YCW1;B3KVN2;E9PQP6	Protein farnesyltransferase/geranylgeranyltransferase type-1 subunit alpha	FNTA
23.8179	23.3778	24.2752	23.9022	23.7648	24.0337			0.101787	-0.0765947	-0.283213	P49366;A0A087WZK0;Q5J8M5;M0R264;M0R1T2;M0R1T4;M0R0V2;M0R253;M0QX43;B4E3M2	P49366;A0A087WZK0;Q5J8M5;M0R264	Deoxyhypusine synthase	DHPS
29.7777	29.838	29.8513	29.8697	29.955	30.133			0.94763	-0.163593	-2.02529	P49368;B4DUR8;Q5SZX6;E9PRC8;E9PQ35;E9PM09;Q5SZW8;Q5SZX9	P49368;B4DUR8	T-complex protein 1 subunit gamma	CCT3
23.7588	24.2495	23.3843	23.413	23.6223	22.9892			0.661865	0.456029	1.4609	P49406;A0A0A0MRF4;S4R3W9;H7C2J0	P49406;A0A0A0MRF4;S4R3W9	39S ribosomal protein L19, mitochondrial	MRPL19
29.7664	29.578	29.8926	29.5511	29.6675	29.928			0.0732837	0.0301069	0.208909	P49411	P49411	Elongation factor Tu, mitochondrial	TUFM
24.9239	24.4565	24.6742	25.2524	25.1117	24.947			1.21989	-0.418872	-2.59648	P49419;F8VS02;A0A140T9V3;H0YHM6;A0A0J9YWF7;F8VVF2	P49419;F8VS02;A0A140T9V3	Alpha-aminoadipic semialdehyde dehydrogenase	ALDH7A1
22.5063	23.1397	22.2667	22.3344	22.411	22.4127			0.407891	0.251513	0.961075	P49427	P49427	Ubiquitin-conjugating enzyme E2 R1	CDC34
NaN	NaN	NaN	NaN	NaN	19.8881			0	NaN	0	P49441;C9J2N5;C9J128;C9J2Z6;C9J173;B8ZZF6;E7ET59;E7EUX4;E7ENF2	P49441;C9J2N5;C9J128;C9J2Z6;C9J173;B8ZZF6;E7ET59;E7EUX4;E7ENF2	Inositol polyphosphate 1-phosphatase	INPP1
26.748	27.0334	26.5714	26.5945	26.9385	26.7371			0.0568118	0.0275491	0.164411	P49458;E9PE20	P49458;E9PE20	Signal recognition particle 9 kDa protein	SRP9
27.8192	27.6511	27.7634	27.8803	27.8486	28.1411			0.944819	-0.212118	-2.01961	P49588;H3BPK7	P49588	Alanine--tRNA ligase, cytoplasmic	AARS
26.0748	25.5984	25.9812	26.0177	26.0152	26.2421			0.559638	-0.206898	-1.26159	Q5T5C7;P49591	Q5T5C7;P49591	Serine--tRNA ligase, cytoplasmic	SARS
24.5315	25.472	24.5985	24.9198	24.7622	24.8559			0.0233059	0.0213661	0.0697364	P49593;B5MCT7;A8MX49;C9J2F3;C9JL74	P49593;B5MCT7;A8MX49	Protein phosphatase 1F	PPM1F
23.7741	23.428	23.8546	24.1242	23.8732	23.5487			0.314995	-0.163143	-0.770141	P49642;H0YIP2;F8VNY2;F8VSB2	P49642	DNA primase small subunit	PRIM1
23.0701	NaN	23.4794	23.633	23.7117	22.9057			0.140912	-0.142028	-0.389492	P49643	P49643	DNA primase large subunit	PRIM2
23.1563	23.1607	23.372	23.0541	23.1967	23.6229			0.121532	-0.0616201	-0.332928	P49711;V9GY73;Q8NI51	P49711	Transcriptional repressor CTCF	CTCF
25.9223	26.0742	25.6845	25.8635	25.8387	26.104			0.106418	-0.0417391	-0.294995	P49721;A0A087WVV1	P49721	Proteasome subunit beta type-2	PSMB2
27.9293	27.7983	27.8264	28.0475	28.0931	28.1123	+	p53_R175H	2.20614	-0.232924	-5.26791	P49736;H0Y8E6;F8WDM3;H7C4N9;C9J013;C9JZ21	P49736;H0Y8E6	DNA replication licensing factor MCM2	MCM2
27.3438	27.3966	27.5284	27.2474	27.2947	27.2769			1.2436	0.149907	2.64853	P49748;G3V1M7;K7EQP4;K7EJW8;J3QRJ8;J3KSR4;J3KS89;J3QKU9;K7EMF8	P49748	Very long-chain specific acyl-CoA dehydrogenase, mitochondrial	ACADVL
23.1637	22.6374	23.6537	22.9836	23.3408	23.2118			0.0292824	-0.0271212	-0.0870739	P49750;F8VU51;H0YIQ2;H0YI23	P49750;F8VU51;H0YIQ2	YLP motif-containing protein 1	YLPM1
26.7693	26.3526	26.8002	26.6155	26.8037	27.0984			0.420031	-0.198511	-0.985522	P49755;G3V2K7	P49755;G3V2K7	Transmembrane emp24 domain-containing protein 10	TMED10
25.6997	26.3194	25.7691	25.6439	25.6363	25.7262			0.587045	0.260583	1.31512	P49756;E9PQU5;E9PSE8;H0YE46	P49756	RNA-binding protein 25	RBM25
24.8676	24.8591	24.7484	24.3746	24.4583	24.0352	+	p53_R175H	1.78134	0.535617	3.96955	P49770;H0YJJ8;G3V5E5;H0YK01	P49770	Translation initiation factor eIF-2B subunit beta	EIF2B2
27.3791	27.2758	27.4488	27.7739	27.6842	27.9924	+	p53_R175H	1.89761	-0.448919	-4.29868	P49773;D6REP8;D6RE99;D6RD60;D6RC06	P49773	Histidine triad nucleotide-binding protein 1	HINT1
26.0933	26.5684	26.2209	26.1677	26.2609	26.104			0.320924	0.116673	0.782574	P49790	P49790	Nuclear pore complex protein Nup153	NUP153
25.8465	26.0674	25.7617	25.6243	25.901	25.7301			0.503592	0.140094	1.15163	P49792;J3KQ37;Q99666;O14715;F8VYC4;P0DJD0;P0DJD1;F8W705;H0YBN8;C9J6W1;F8WBP7;C9J1W9;C9JF75	P49792	E3 SUMO-protein ligase RanBP2	RANBP2
NaN	23.8152	23.9806	NaN	NaN	NaN			0	NaN	0	P49841	P49841	Glycogen synthase kinase-3 beta	GSK3B
22.5029	22.679	22.1735	22.6099	22.5269	22.8854			0.533938	-0.222309	-1.21127	P49902;Q5JUV6;Q5JUV4	P49902;Q5JUV6	Cytosolic purine 5-nucleotidase	NT5C2
24.5327	23.8827	24.3805	24.3099	24.1101	24.4822			0.0545791	-0.0354239	-0.158283	P49903;Q5T5U6;Q5T5U7	P49903	Selenide, water dikinase 1	SEPHS1
27.9086	27.7744	27.8983	27.9508	28.1146	28.2529			1.18594	-0.24566	-2.52266	P49915	P49915	GMP synthase [glutamine-hydrolyzing]	GMPS
23.7481	23.5423	23.6599	23.8508	23.6403	23.7898			0.566836	-0.110204	-1.27566	P49916;K7ERZ5;K7EQB6;K7ENR9	P49916	DNA ligase 3	LIG3
25.3203	25.1749	25.5128	25.4919	25.5876	25.6866			1.05204	-0.252707	-2.23913	P49959;F8W7U8;F5GXT0;F5H742;F5H256	P49959;F8W7U8	Double-strand break repair protein MRE11A	MRE11A
NaN	NaN	NaN	20.0841	19.8941	NaN			0	NaN	0	P50336	P50336	Protoporphyrinogen oxidase	PPOX
28.1621	28.4585	28.2472	28.3923	28.2393	28.4424			0.254683	-0.0687529	-0.641159	P50395;Q5SX87;Q5SX91;V9GYF8;Q5SX90;V9GYJ7;Q5SX86	P50395;Q5SX87	Rab GDP dissociation inhibitor beta	GDI2
24.3288	24.1632	24.1364	24.3345	24.5427	24.8319			1.08376	-0.36025	-2.30527	P50402;Q5HY57;F8WEQ1	P50402;Q5HY57	Emerin	EMD
24.5782	24.5302	24.5838	24.6007	24.6465	24.5639			0.605977	-0.0396474	-1.35203	P50416;H3BMD2	P50416	Carnitine O-palmitoyltransferase 1, liver isoform	CPT1A
22.1664	22.5586	22.6867	22.2567	22.3469	22.0936			0.617903	0.238167	1.37527	P50452;C9JVA8;H7BXK7	P50452;C9JVA8;H7BXK7	Serpin B8	SERPINB8
25.5201	25.1477	25.5264	25.1755	25.3406	25.5143			0.125954	0.0546354	0.343885	P50454;E9PKH2;E9PR70;E9PPV6;E9PK86;E9PMI5;E9PQ34;E9PJH8;E9PIG2;E9PRS3;E9PNX1;H0YEP8	P50454;E9PKH2;E9PR70;E9PPV6	Serpin H1	SERPINH1
[truncated: 1,856 more rows]

## Sheet: Method
WT and R175H mutant TP53 expression were induced by treatment with 10 ug/ml tetracyline for 24 hours.
Cell pellets were collected and lysed with guanidine lysis buffer and protein concentration was determined by Bradford assay
Quantitatve proteomics analyses were performed on an LTQ Orbitrap XL Mass Spectometer (ThermoScientific) at the Oklahoma State DNA/Protein core facility
The proteomics software MaxQuant was used to conduct assessments of performance metrics: penetration into the cellular proteomes, mass accuracy, number MS/MS spectra
MaxQuant data was subsequently assessed on local computing resources owned by the PI, via the bioinformatics application Perseus. Changes in protein expression were validated by B-H multiple hypotheses corrections.
Quantitative values for proteins were trnasformed to log2 vlues because MS data does not have a normal distribution
P-values were also lot transformed
